# Supplementary material for: Discussion on the relationship between gut microbiota and glioma through Mendelian randomization test based on the brain gut axis
Source: PLoS One. 2024 May 29;19(5):e0304403. doi: 10.1371/journal.pone.0304403 (PMC11135782; doi:10.1371/journal.pone.0304403)
Supplement: S1 File — (TXT) [file pone.0304403.s002.txt]

id.exposure	id.outcome	outcome	exposure	method	nsnp	b	se	pval	lo_ci	up_ci	or	or_lci95	or_uci95	qvalue
ebi-a-GCST90016908	prot-a-1217	Glioma pathogenesis-related protein 1 || id:prot-a-1217	class Actinobacteria	Weighted median	14	0.02516002	0.171477667	0.883349275	-0.310936208	0.361256247	1.025479204	0.732760619	1.435131162	1
ebi-a-GCST90016908	prot-a-1217	Glioma pathogenesis-related protein 1 || id:prot-a-1217	class Actinobacteria	Simple mode	14	0.209651035	0.315670439	0.518204067	-0.409063026	0.828365096	1.233247624	0.664272364	2.289572447	1
ebi-a-GCST90016908	prot-a-1217	Glioma pathogenesis-related protein 1 || id:prot-a-1217	class Actinobacteria	Weighted mode	14	0.172303276	0.257793595	0.515585736	-0.332972171	0.677578723	1.188038082	0.716790141	1.969104208	1
ebi-a-GCST90016908	prot-a-1217	Glioma pathogenesis-related protein 1 || id:prot-a-1217	class Actinobacteria	Inverse variance weighted	14	-0.141573259	0.125646507	0.259844637	-0.387840412	0.104693894	0.867991585	0.678520619	1.110370667	1
ebi-a-GCST90016908	prot-a-1217	Glioma pathogenesis-related protein 1 || id:prot-a-1217	class Actinobacteria	MR Egger	14	-0.37141575	0.367935054	0.332675994	-1.092568456	0.349736955	0.689757115	0.335354045	1.418694319	1
ebi-a-GCST90016909	prot-a-1217	Glioma pathogenesis-related protein 1 || id:prot-a-1217	class Alphaproteobacteria	Weighted mode	7	0.283849966	0.290635777	0.366459512	-0.285796157	0.853496089	1.328233636	0.751415771	2.347840781	1
ebi-a-GCST90016909	prot-a-1217	Glioma pathogenesis-related protein 1 || id:prot-a-1217	class Alphaproteobacteria	MR Egger	7	0.95827204	0.528635441	0.129616573	-0.077853424	1.994397504	2.107187464	0.925100014	7.347774692	1
ebi-a-GCST90016909	prot-a-1217	Glioma pathogenesis-related protein 1 || id:prot-a-1217	class Alphaproteobacteria	Inverse variance weighted	7	0.039916424	0.13978593	0.775219779	-0.234063998	0.313896846	1.040723791	0.791311172	1.368748538	1
ebi-a-GCST90016909	prot-a-1217	Glioma pathogenesis-related protein 1 || id:prot-a-1217	class Alphaproteobacteria	Weighted median	7	0.02701861	0.18600092	0.884505102	-0.337543193	0.391580413	1.027386922	0.713521155	1.479316879	1
ebi-a-GCST90016909	prot-a-1217	Glioma pathogenesis-related protein 1 || id:prot-a-1217	class Alphaproteobacteria	Simple mode	7	-0.077418628	0.3153139	0.814229777	-0.695433872	0.540596617	0.925502331	0.49885796	1.717030966	1
ebi-a-GCST90016910	prot-a-1217	Glioma pathogenesis-related protein 1 || id:prot-a-1217	class Bacilli	Simple mode	18	-0.125230701	0.283519657	0.664273189	-0.680929229	0.430467827	0.882293333	0.506146448	1.537976862	1
ebi-a-GCST90016910	prot-a-1217	Glioma pathogenesis-related protein 1 || id:prot-a-1217	class Bacilli	MR Egger	18	0.488054896	0.303056003	0.126850143	-0.10593487	1.082044661	1.62914428	0.89948323	2.950706582	1
ebi-a-GCST90016910	prot-a-1217	Glioma pathogenesis-related protein 1 || id:prot-a-1217	class Bacilli	Weighted mode	18	0.007999621	0.249316788	0.974777041	-0.480661285	0.496660526	1.008031703	0.618374335	1.643224592	1
ebi-a-GCST90016910	prot-a-1217	Glioma pathogenesis-related protein 1 || id:prot-a-1217	class Bacilli	Weighted median	18	-0.022004057	0.153868391	0.886285677	-0.323586103	0.279577989	0.978236266	0.723549655	1.322571554	1
ebi-a-GCST90016910	prot-a-1217	Glioma pathogenesis-related protein 1 || id:prot-a-1217	class Bacilli	Inverse variance weighted	18	-0.062861546	0.110090403	0.568000095	-0.278638735	0.152915643	0.939073483	0.756813264	1.165226679	1
ebi-a-GCST90016911	prot-a-1217	Glioma pathogenesis-related protein 1 || id:prot-a-1217	class Bacteroidia	Inverse variance weighted	15	0.105352784	0.120889775	0.38349319	-0.131591174	0.342296743	1.111102521	0.876699339	1.408178102	1
ebi-a-GCST90016911	prot-a-1217	Glioma pathogenesis-related protein 1 || id:prot-a-1217	class Bacteroidia	MR Egger	15	0.588399071	0.248672128	0.034179843	0.101001701	1.075796441	1.801102669	1.106278524	2.932327398	1
ebi-a-GCST90016911	prot-a-1217	Glioma pathogenesis-related protein 1 || id:prot-a-1217	class Bacteroidia	Weighted mode	15	0.466765984	0.262884915	0.097539258	-0.04848845	0.982020418	1.594828145	0.952668343	2.669845	1
ebi-a-GCST90016911	prot-a-1217	Glioma pathogenesis-related protein 1 || id:prot-a-1217	class Bacteroidia	Weighted median	15	0.071103295	0.166905125	0.670100375	-0.256030751	0.39823734	1.073692127	0.774118163	1.489197435	1
ebi-a-GCST90016911	prot-a-1217	Glioma pathogenesis-related protein 1 || id:prot-a-1217	class Bacteroidia	Simple mode	15	-0.133444108	0.350647645	0.709238282	-0.820713493	0.553825277	0.875076378	0.440117522	1.739895889	1
ebi-a-GCST90016912	prot-a-1217	Glioma pathogenesis-related protein 1 || id:prot-a-1217	class Betaproteobacteria	Inverse variance weighted	12	-0.002174868	0.157458344	0.988979698	-0.310793222	0.306443486	0.997827495	0.7328654	1.358584687	1
ebi-a-GCST90016912	prot-a-1217	Glioma pathogenesis-related protein 1 || id:prot-a-1217	class Betaproteobacteria	Weighted median	12	-0.057549902	0.207366894	0.781375513	-0.463989015	0.34888921	0.944074778	0.628770462	1.417492138	1
ebi-a-GCST90016912	prot-a-1217	Glioma pathogenesis-related protein 1 || id:prot-a-1217	class Betaproteobacteria	MR Egger	12	-0.093254562	0.57613295	0.874637524	-1.222475145	1.03596602	0.910961574	0.294500333	2.817826998	1
ebi-a-GCST90016912	prot-a-1217	Glioma pathogenesis-related protein 1 || id:prot-a-1217	class Betaproteobacteria	Simple mode	12	-0.242648607	0.383097666	0.539427461	-0.993520032	0.508222819	0.78454715	0.370271028	1.662334299	1
ebi-a-GCST90016912	prot-a-1217	Glioma pathogenesis-related protein 1 || id:prot-a-1217	class Betaproteobacteria	Weighted mode	12	-0.290439468	0.389455704	0.471450167	-1.053772647	0.472893711	0.747934802	0.348620045	1.60463082	1
ebi-a-GCST90016913	prot-a-1217	Glioma pathogenesis-related protein 1 || id:prot-a-1217	class Clostridia	Simple mode	13	0.115312402	0.279014938	0.686688134	-0.431556875	0.66218168	1.122223968	0.649497121	1.939018039	1
ebi-a-GCST90016913	prot-a-1217	Glioma pathogenesis-related protein 1 || id:prot-a-1217	class Clostridia	Weighted mode	13	0.100866751	0.207868026	0.636241301	-0.306554581	0.508288082	1.106129241	0.735978347	1.662442792	1
ebi-a-GCST90016913	prot-a-1217	Glioma pathogenesis-related protein 1 || id:prot-a-1217	class Clostridia	Weighted median	13	-0.016376989	0.174590741	0.925266313	-0.358574842	0.325820863	0.983756385	0.698671334	1.385167212	1
ebi-a-GCST90016913	prot-a-1217	Glioma pathogenesis-related protein 1 || id:prot-a-1217	class Clostridia	Inverse variance weighted	13	-0.021291512	0.12480848	0.86454343	-0.265916133	0.223333109	0.978933552	0.766503409	1.250236969	1
ebi-a-GCST90016913	prot-a-1217	Glioma pathogenesis-related protein 1 || id:prot-a-1217	class Clostridia	MR Egger	13	-0.036775056	0.280371285	0.898012525	-0.586302775	0.512752662	0.963892932	0.556380551	1.669881494	1
ebi-a-GCST90016914	prot-a-1217	Glioma pathogenesis-related protein 1 || id:prot-a-1217	class Coriobacteriia	Inverse variance weighted	14	0.081118394	0.146586591	0.580001798	-0.206191324	0.368428113	1.084499288	0.813677386	1.445460726	1
ebi-a-GCST90016914	prot-a-1217	Glioma pathogenesis-related protein 1 || id:prot-a-1217	class Coriobacteriia	Weighted median	14	0.050755645	0.18155636	0.779816158	-0.30509482	0.406606111	1.052065785	0.737053484	1.501712481	1
ebi-a-GCST90016914	prot-a-1217	Glioma pathogenesis-related protein 1 || id:prot-a-1217	class Coriobacteriia	Simple mode	14	-0.008289993	0.306484795	0.978831766	-0.609000191	0.592420206	0.991744274	0.543894388	1.808359726	1
ebi-a-GCST90016914	prot-a-1217	Glioma pathogenesis-related protein 1 || id:prot-a-1217	class Coriobacteriia	Weighted mode	14	-0.014841929	0.338915381	0.965735371	-0.679116076	0.649432218	0.98526767	0.507065001	1.914453528	1
ebi-a-GCST90016914	prot-a-1217	Glioma pathogenesis-related protein 1 || id:prot-a-1217	class Coriobacteriia	MR Egger	14	-0.487538006	0.596355318	0.429559634	-1.65639443	0.681318418	0.614136535	0.190825777	1.976481844	1
ebi-a-GCST90016915	prot-a-1217	Glioma pathogenesis-related protein 1 || id:prot-a-1217	class Deltaproteobacteria	Inverse variance weighted	13	0.047852195	0.122221417	0.695412508	-0.191701782	0.287406173	1.049015595	0.825553027	1.332965518	1
ebi-a-GCST90016915	prot-a-1217	Glioma pathogenesis-related protein 1 || id:prot-a-1217	class Deltaproteobacteria	Weighted median	13	-0.126035931	0.164861958	0.444573081	-0.449165369	0.197093507	0.88158317	0.638160558	1.217857914	1
ebi-a-GCST90016915	prot-a-1217	Glioma pathogenesis-related protein 1 || id:prot-a-1217	class Deltaproteobacteria	Simple mode	13	-0.142692888	0.284796941	0.625411149	-0.700894893	0.415509116	0.8670203	0.496141112	1.515141927	1
ebi-a-GCST90016915	prot-a-1217	Glioma pathogenesis-related protein 1 || id:prot-a-1217	class Deltaproteobacteria	Weighted mode	13	-0.161631796	0.234569179	0.503892372	-0.621387385	0.298123794	0.850754398	0.537198619	1.347328569	1
ebi-a-GCST90016915	prot-a-1217	Glioma pathogenesis-related protein 1 || id:prot-a-1217	class Deltaproteobacteria	MR Egger	13	-0.240862832	0.346321316	0.501177532	-0.919652611	0.437926947	0.785949426	0.398657506	1.549491708	1
ebi-a-GCST90016916	prot-a-1217	Glioma pathogenesis-related protein 1 || id:prot-a-1217	class Erysipelotrichia	Inverse variance weighted	13	0.037693117	0.175733293	0.830164598	-0.306744138	0.382130371	1.038412512	0.73583885	1.465403119	1
ebi-a-GCST90016916	prot-a-1217	Glioma pathogenesis-related protein 1 || id:prot-a-1217	class Erysipelotrichia	Weighted mode	13	-0.004192703	0.256846018	0.987244338	-0.507610898	0.499225492	0.995816074	0.601931939	1.647444817	1
ebi-a-GCST90016916	prot-a-1217	Glioma pathogenesis-related protein 1 || id:prot-a-1217	class Erysipelotrichia	Weighted median	13	-0.010665515	0.192749493	0.95587273	-0.388454522	0.367123492	0.98939116	0.67810406	1.443576178	1
ebi-a-GCST90016916	prot-a-1217	Glioma pathogenesis-related protein 1 || id:prot-a-1217	class Erysipelotrichia	Simple mode	13	-0.011538054	0.260574907	0.965410131	-0.522264872	0.499188764	0.988528254	0.593175558	1.64738431	1
ebi-a-GCST90016916	prot-a-1217	Glioma pathogenesis-related protein 1 || id:prot-a-1217	class Erysipelotrichia	MR Egger	13	-1.115425775	0.690016481	0.134274293	-2.467858077	0.237006527	0.32777569	0.084766227	1.267449391	1
ebi-a-GCST90016917	prot-a-1217	Glioma pathogenesis-related protein 1 || id:prot-a-1217	class Gammaproteobacteria	MR Egger	6	0.047615306	0.585349002	0.939075091	-1.099668738	1.194899349	1.048767123	0.332981369	3.303225282	1
ebi-a-GCST90016917	prot-a-1217	Glioma pathogenesis-related protein 1 || id:prot-a-1217	class Gammaproteobacteria	Simple mode	6	-0.029831155	0.332796033	0.932054819	-0.68211138	0.62244907	0.970609402	0.50554846	1.863486266	1
ebi-a-GCST90016917	prot-a-1217	Glioma pathogenesis-related protein 1 || id:prot-a-1217	class Gammaproteobacteria	Weighted mode	6	-0.115173337	0.308177213	0.723932219	-0.719200674	0.488854001	0.891211651	0.487141485	1.630446658	1
ebi-a-GCST90016917	prot-a-1217	Glioma pathogenesis-related protein 1 || id:prot-a-1217	class Gammaproteobacteria	Weighted median	6	-0.157177953	0.237613121	0.508300151	-0.62289967	0.308543765	0.854551975	0.536386836	1.361441091	1
ebi-a-GCST90016917	prot-a-1217	Glioma pathogenesis-related protein 1 || id:prot-a-1217	class Gammaproteobacteria	Inverse variance weighted	6	-0.187071012	0.184204174	0.309837353	-0.548111192	0.173969168	0.829384838	0.578040587	1.190018875	1
ebi-a-GCST90016918	prot-a-1217	Glioma pathogenesis-related protein 1 || id:prot-a-1217	class Lentisphaeria	Inverse variance weighted	8	-0.008102256	0.088368448	0.926946565	-0.181304414	0.165099902	0.991930479	0.834181384	1.179510948	1
ebi-a-GCST90016918	prot-a-1217	Glioma pathogenesis-related protein 1 || id:prot-a-1217	class Lentisphaeria	Simple mode	8	-0.03339649	0.171843147	0.851427204	-0.370209058	0.303416079	0.967155017	0.690589942	1.354477917	1
ebi-a-GCST90016918	prot-a-1217	Glioma pathogenesis-related protein 1 || id:prot-a-1217	class Lentisphaeria	Weighted median	8	-0.044371028	0.118070982	0.707065883	-0.275790154	0.187048097	0.956598966	0.758972182	1.205685274	1
ebi-a-GCST90016918	prot-a-1217	Glioma pathogenesis-related protein 1 || id:prot-a-1217	class Lentisphaeria	Weighted mode	8	-0.054607643	0.156354417	0.737168027	-0.361062301	0.251847014	0.94685658	0.696935577	1.286399221	1
ebi-a-GCST90016918	prot-a-1217	Glioma pathogenesis-related protein 1 || id:prot-a-1217	class Lentisphaeria	MR Egger	8	-0.151707492	0.30521977	0.636843437	-0.749938241	0.446523257	0.859239578	0.472395726	1.562869035	1
ebi-a-GCST90016919	prot-a-1217	Glioma pathogenesis-related protein 1 || id:prot-a-1217	class Melainabacteria	Weighted median	10	0.046838178	0.111937226	0.675630897	-0.172558785	0.266235141	1.047952414	0.841508819	1.305041892	1
ebi-a-GCST90016919	prot-a-1217	Glioma pathogenesis-related protein 1 || id:prot-a-1217	class Melainabacteria	Inverse variance weighted	10	0.041576399	0.086756608	0.63177477	-0.128466552	0.21161935	1.042452801	0.879442977	1.235677435	1
ebi-a-GCST90016919	prot-a-1217	Glioma pathogenesis-related protein 1 || id:prot-a-1217	class Melainabacteria	Simple mode	10	0.026321421	0.173821533	0.882978166	-0.314368784	0.367011626	1.026670889	0.730249674	1.4434147	1
ebi-a-GCST90016919	prot-a-1217	Glioma pathogenesis-related protein 1 || id:prot-a-1217	class Melainabacteria	Weighted mode	10	0.004645637	0.17693963	0.979626506	-0.342156038	0.351447312	1.004656445	0.710237372	1.421122869	1
ebi-a-GCST90016919	prot-a-1217	Glioma pathogenesis-related protein 1 || id:prot-a-1217	class Melainabacteria	MR Egger	10	-0.224915532	0.244011154	0.383617952	-0.703177395	0.25334633	0.79858367	0.49500996	1.288329387	1
ebi-a-GCST90016920	prot-a-1217	Glioma pathogenesis-related protein 1 || id:prot-a-1217	class Methanobacteria	Inverse variance weighted	10	0.063675412	0.071027826	0.369993556	-0.075539128	0.202889951	1.065746414	0.927243449	1.224937657	1
ebi-a-GCST90016920	prot-a-1217	Glioma pathogenesis-related protein 1 || id:prot-a-1217	class Methanobacteria	Weighted median	10	0.010785426	0.095943093	0.910494505	-0.177263037	0.198833889	1.010843798	0.837559446	1.219979297	1
ebi-a-GCST90016920	prot-a-1217	Glioma pathogenesis-related protein 1 || id:prot-a-1217	class Methanobacteria	MR Egger	10	0.009516722	0.293805873	0.974953644	-0.566342789	0.585376233	1.00956215	0.567597471	1.795666448	1
ebi-a-GCST90016920	prot-a-1217	Glioma pathogenesis-related protein 1 || id:prot-a-1217	class Methanobacteria	Weighted mode	10	-0.020102791	0.145856962	0.893412725	-0.305982437	0.265776855	0.980097923	0.736399553	1.304443946	1
ebi-a-GCST90016920	prot-a-1217	Glioma pathogenesis-related protein 1 || id:prot-a-1217	class Methanobacteria	Simple mode	10	-0.027578659	0.156075887	0.863656195	-0.333487397	0.27833008	0.97279816	0.716420927	1.320922135	1
ebi-a-GCST90016921	prot-a-1217	Glioma pathogenesis-related protein 1 || id:prot-a-1217	class Mollicutes	Weighted mode	12	0.10287183	0.237465679	0.673236677	-0.362560901	0.568304562	1.108349343	0.695891932	1.765271603	1
ebi-a-GCST90016921	prot-a-1217	Glioma pathogenesis-related protein 1 || id:prot-a-1217	class Mollicutes	Simple mode	12	0.100159473	0.24638354	0.692158804	-0.382752265	0.583071211	1.105347177	0.681981829	1.791532164	1
ebi-a-GCST90016921	prot-a-1217	Glioma pathogenesis-related protein 1 || id:prot-a-1217	class Mollicutes	Weighted median	12	0.068506642	0.143095388	0.632117856	-0.211960318	0.348973603	1.070907738	0.8089968	1.417611768	1
ebi-a-GCST90016921	prot-a-1217	Glioma pathogenesis-related protein 1 || id:prot-a-1217	class Mollicutes	Inverse variance weighted	12	0.02077276	0.111746835	0.852530037	-0.198251037	0.239796557	1.020990015	0.820163936	1.27099055	1
ebi-a-GCST90016921	prot-a-1217	Glioma pathogenesis-related protein 1 || id:prot-a-1217	class Mollicutes	MR Egger	12	-0.333157503	0.352538098	0.36691936	-1.024132174	0.357817169	0.71665731	0.359107974	1.43020411	1
ebi-a-GCST90016922	prot-a-1217	Glioma pathogenesis-related protein 1 || id:prot-a-1217	class Negativicutes	Weighted mode	12	-0.057253934	0.340516822	0.869526011	-0.724666904	0.610159036	0.944354235	0.484485922	1.840724117	1
ebi-a-GCST90016922	prot-a-1217	Glioma pathogenesis-related protein 1 || id:prot-a-1217	class Negativicutes	Weighted median	12	-0.100055682	0.198206047	0.613694818	-0.488539533	0.28842817	0.904787037	0.613521769	1.334328501	1
ebi-a-GCST90016922	prot-a-1217	Glioma pathogenesis-related protein 1 || id:prot-a-1217	class Negativicutes	Inverse variance weighted	12	-0.10686807	0.140558552	0.447069317	-0.382362832	0.168626692	0.898644223	0.682247467	1.18367818	1
ebi-a-GCST90016922	prot-a-1217	Glioma pathogenesis-related protein 1 || id:prot-a-1217	class Negativicutes	Simple mode	12	-0.155157972	0.355303747	0.670783567	-0.851553316	0.541237372	0.856279899	0.426751537	1.718131516	1
ebi-a-GCST90016922	prot-a-1217	Glioma pathogenesis-related protein 1 || id:prot-a-1217	class Negativicutes	MR Egger	12	-0.177339534	0.467859162	0.712578694	-1.094343492	0.739664425	0.837495378	0.334759307	2.095232289	1
ebi-a-GCST90016923	prot-a-1217	Glioma pathogenesis-related protein 1 || id:prot-a-1217	class Verrucomicrobiae	Simple mode	11	0.40998515	0.25707983	0.1418462	-0.093891316	0.913861616	1.506795409	0.910381701	2.493934581	1
ebi-a-GCST90016923	prot-a-1217	Glioma pathogenesis-related protein 1 || id:prot-a-1217	class Verrucomicrobiae	Weighted mode	11	0.366712748	0.250500705	0.173929944	-0.124268634	0.85769413	1.44298336	0.883142567	2.357717831	1
ebi-a-GCST90016923	prot-a-1217	Glioma pathogenesis-related protein 1 || id:prot-a-1217	class Verrucomicrobiae	Weighted median	11	0.154015676	0.155786675	0.322843276	-0.151326207	0.459357559	1.166509172	0.859567256	1.583056637	1
ebi-a-GCST90016923	prot-a-1217	Glioma pathogenesis-related protein 1 || id:prot-a-1217	class Verrucomicrobiae	Inverse variance weighted	11	0.152979886	0.116512063	0.189184259	-0.075383758	0.381343529	1.165301539	0.927387526	1.464250532	1
ebi-a-GCST90016923	prot-a-1217	Glioma pathogenesis-related protein 1 || id:prot-a-1217	class Verrucomicrobiae	MR Egger	11	0.104517316	0.414487785	0.806581416	-0.707878743	0.916913375	1.110174618	0.492688208	2.501557093	1
ebi-a-GCST90016924	prot-a-1217	Glioma pathogenesis-related protein 1 || id:prot-a-1217	family Acidaminococcaceae	Simple mode	7	0.305501726	0.318907334	0.375073499	-0.319556648	0.9305601	1.357305827	0.726471048	2.535929153	1
ebi-a-GCST90016924	prot-a-1217	Glioma pathogenesis-related protein 1 || id:prot-a-1217	family Acidaminococcaceae	Weighted mode	7	0.280655114	0.340276216	0.441042746	-0.386286269	0.947596497	1.323996897	0.679575957	2.579502361	1
ebi-a-GCST90016924	prot-a-1217	Glioma pathogenesis-related protein 1 || id:prot-a-1217	family Acidaminococcaceae	Weighted median	7	0.13837318	0.20378298	0.497123755	-0.26104146	0.53778782	1.148404032	0.770248984	1.712214942	1
ebi-a-GCST90016924	prot-a-1217	Glioma pathogenesis-related protein 1 || id:prot-a-1217	family Acidaminococcaceae	Inverse variance weighted	7	0.047825616	0.17046818	0.779052112	-0.286292015	0.381943248	1.048987713	0.751043268	1.465128934	1
ebi-a-GCST90016924	prot-a-1217	Glioma pathogenesis-related protein 1 || id:prot-a-1217	family Acidaminococcaceae	MR Egger	7	-0.642906118	0.46414598	0.224624979	-1.55263224	0.266820003	0.525762274	0.211690021	1.305805385	1
ebi-a-GCST90016925	prot-a-1217	Glioma pathogenesis-related protein 1 || id:prot-a-1217	family Actinomycetaceae	Simple mode	5	-0.006038609	0.214969214	0.97893553	-0.427378268	0.41530105	0.993979587	0.652216793	1.51482671	1
ebi-a-GCST90016925	prot-a-1217	Glioma pathogenesis-related protein 1 || id:prot-a-1217	family Actinomycetaceae	Inverse variance weighted	5	-0.021840016	0.137563418	0.873855397	-0.291464316	0.247784283	0.97839675	0.747168675	1.28118353	1
ebi-a-GCST90016925	prot-a-1217	Glioma pathogenesis-related protein 1 || id:prot-a-1217	family Actinomycetaceae	Weighted median	5	-0.041597537	0.165057361	0.801026631	-0.365109964	0.28191489	0.959255768	0.694120318	1.325665888	1
ebi-a-GCST90016925	prot-a-1217	Glioma pathogenesis-related protein 1 || id:prot-a-1217	family Actinomycetaceae	Weighted mode	5	-0.053290303	0.207210159	0.809727534	-0.459422215	0.352841609	0.948104735	0.631648497	1.423105718	1
ebi-a-GCST90016925	prot-a-1217	Glioma pathogenesis-related protein 1 || id:prot-a-1217	family Actinomycetaceae	MR Egger	5	-0.111385157	0.346419179	0.768906608	-0.790366747	0.567596434	0.894594124	0.45367838	1.764022009	1
ebi-a-GCST90016926	prot-a-1217	Glioma pathogenesis-related protein 1 || id:prot-a-1217	family Alcaligenaceae	MR Egger	12	0.390826823	0.64465487	0.557854337	-0.872696722	1.654350368	1.478202501	0.417823276	5.22968145	1
ebi-a-GCST90016926	prot-a-1217	Glioma pathogenesis-related protein 1 || id:prot-a-1217	family Alcaligenaceae	Simple mode	12	0.085686895	0.313368592	0.7895824	-0.528515545	0.699889334	1.089465158	0.589479376	2.013529867	1
ebi-a-GCST90016926	prot-a-1217	Glioma pathogenesis-related protein 1 || id:prot-a-1217	family Alcaligenaceae	Inverse variance weighted	12	0.059051014	0.139156435	0.67131068	-0.213695599	0.331797627	1.060829357	0.80759418	1.393470819	1
ebi-a-GCST90016926	prot-a-1217	Glioma pathogenesis-related protein 1 || id:prot-a-1217	family Alcaligenaceae	Weighted mode	12	0.056775089	0.330892981	0.866882359	-0.591775154	0.705325331	1.058417733	0.553344141	2.024505213	1
ebi-a-GCST90016926	prot-a-1217	Glioma pathogenesis-related protein 1 || id:prot-a-1217	family Alcaligenaceae	Weighted median	12	0.038494723	0.186474302	0.836451551	-0.326994909	0.403984354	1.039245244	0.721087414	1.497780513	1
ebi-a-GCST90016927	prot-a-1217	Glioma pathogenesis-related protein 1 || id:prot-a-1217	family Bacteroidaceae	MR Egger	9	1.853294925	0.868155236	0.070176179	0.151710663	3.554879187	2.180809212	1.16382345	34.98359324	1
ebi-a-GCST90016927	prot-a-1217	Glioma pathogenesis-related protein 1 || id:prot-a-1217	family Bacteroidaceae	Inverse variance weighted	9	-0.03614842	0.191551171	0.850316845	-0.411588716	0.339291875	0.964497132	0.662596735	1.403953065	1
ebi-a-GCST90016927	prot-a-1217	Glioma pathogenesis-related protein 1 || id:prot-a-1217	family Bacteroidaceae	Weighted mode	9	-0.069639787	0.354822874	0.849295683	-0.765092619	0.625813046	0.932729741	0.465290834	1.869765546	1
ebi-a-GCST90016927	prot-a-1217	Glioma pathogenesis-related protein 1 || id:prot-a-1217	family Bacteroidaceae	Simple mode	9	-0.076311662	0.349257402	0.832512817	-0.76085617	0.608232845	0.926527398	0.467266196	1.837181944	1
ebi-a-GCST90016927	prot-a-1217	Glioma pathogenesis-related protein 1 || id:prot-a-1217	family Bacteroidaceae	Weighted median	9	-0.084038861	0.227397871	0.711704778	-0.529738689	0.361660967	0.919395527	0.588758799	1.435712106	1
ebi-a-GCST90016928	prot-a-1217	Glioma pathogenesis-related protein 1 || id:prot-a-1217	family Bacteroidales S24 7	Inverse variance weighted	9	-0.078259232	0.110290722	0.477969453	-0.294429047	0.137910583	0.924724677	0.744956802	1.147872906	1
ebi-a-GCST90016928	prot-a-1217	Glioma pathogenesis-related protein 1 || id:prot-a-1217	family Bacteroidales S24 7	Weighted median	9	-0.203554695	0.142346308	0.15271808	-0.482553459	0.07544407	0.815825582	0.617205369	1.078362913	1
ebi-a-GCST90016928	prot-a-1217	Glioma pathogenesis-related protein 1 || id:prot-a-1217	family Bacteroidales S24 7	Weighted mode	9	-0.224477672	0.193292219	0.278980907	-0.603330422	0.154375078	0.798933415	0.546986902	1.166928493	1
ebi-a-GCST90016928	prot-a-1217	Glioma pathogenesis-related protein 1 || id:prot-a-1217	family Bacteroidales S24 7	Simple mode	9	-0.224477672	0.221451685	0.340415754	-0.658522975	0.209567631	0.798933415	0.517615301	1.233144771	1
ebi-a-GCST90016928	prot-a-1217	Glioma pathogenesis-related protein 1 || id:prot-a-1217	family Bacteroidales S24 7	MR Egger	9	-0.70749867	0.522350946	0.217683113	-1.731306524	0.316309185	0.492875501	0.177052935	1.372054408	1
ebi-a-GCST90016929	prot-a-1217	Glioma pathogenesis-related protein 1 || id:prot-a-1217	family Bifidobacteriaceae	Simple mode	10	0.337555781	0.34788564	0.357246067	-0.344300074	1.019411636	1.401517784	0.708716229	2.771563596	1
ebi-a-GCST90016929	prot-a-1217	Glioma pathogenesis-related protein 1 || id:prot-a-1217	family Bifidobacteriaceae	Inverse variance weighted	10	-0.040738502	0.131915681	0.757456719	-0.299293237	0.217816234	0.960080156	0.741341988	1.243358559	1
ebi-a-GCST90016929	prot-a-1217	Glioma pathogenesis-related protein 1 || id:prot-a-1217	family Bifidobacteriaceae	Weighted median	10	-0.161774645	0.179391288	0.367164361	-0.51338157	0.18983228	0.850632878	0.598468391	1.2090468	1
ebi-a-GCST90016929	prot-a-1217	Glioma pathogenesis-related protein 1 || id:prot-a-1217	family Bifidobacteriaceae	MR Egger	10	-0.254168632	0.449145909	0.586984116	-1.134494614	0.62615735	0.775561007	0.321584605	1.870409424	1
ebi-a-GCST90016929	prot-a-1217	Glioma pathogenesis-related protein 1 || id:prot-a-1217	family Bifidobacteriaceae	Weighted mode	10	-0.285153877	0.227107329	0.240881968	-0.730284243	0.159976488	0.751898545	0.481772031	1.173483279	1
ebi-a-GCST90016930	prot-a-1217	Glioma pathogenesis-related protein 1 || id:prot-a-1217	family Christensenellaceae	MR Egger	27	0.075670312	0.387213263	0.846641582	-0.683267684	0.834608308	1.078606912	0.50496423	2.303911447	1
ebi-a-GCST90016930	prot-a-1217	Glioma pathogenesis-related protein 1 || id:prot-a-1217	family Christensenellaceae	Inverse variance weighted	27	0.053692096	0.113848542	0.637205279	-0.169451046	0.276835238	1.055159664	0.844128077	1.31894904	1
ebi-a-GCST90016930	prot-a-1217	Glioma pathogenesis-related protein 1 || id:prot-a-1217	family Christensenellaceae	Weighted median	27	0.048255349	0.153825903	0.753748096	-0.253243421	0.349754118	1.049438594	0.776278897	1.418718668	1
ebi-a-GCST90016930	prot-a-1217	Glioma pathogenesis-related protein 1 || id:prot-a-1217	family Christensenellaceae	Weighted mode	27	0.012132409	0.289168021	0.966854112	-0.554636912	0.57890173	1.012206305	0.574280738	1.784077955	1
ebi-a-GCST90016930	prot-a-1217	Glioma pathogenesis-related protein 1 || id:prot-a-1217	family Christensenellaceae	Simple mode	27	-0.036759792	0.303035633	0.904381975	-0.630709632	0.557190049	0.963907646	0.532213991	1.745760101	1
ebi-a-GCST90016931	prot-a-1217	Glioma pathogenesis-related protein 1 || id:prot-a-1217	family Clostridiaceae1	Simple mode	10	0.491599534	0.343417822	0.186085248	-0.181499398	1.164698466	1.634929255	0.834018748	3.204956335	1
ebi-a-GCST90016931	prot-a-1217	Glioma pathogenesis-related protein 1 || id:prot-a-1217	family Clostridiaceae1	Weighted mode	10	0.200122261	0.296227522	0.516294561	-0.380483682	0.780728204	1.221552097	0.683530718	2.183061402	1
ebi-a-GCST90016931	prot-a-1217	Glioma pathogenesis-related protein 1 || id:prot-a-1217	family Clostridiaceae1	Weighted median	10	0.192941491	0.20444831	0.345313923	-0.207777197	0.593660178	1.21281183	0.812388019	1.810603433	1
ebi-a-GCST90016931	prot-a-1217	Glioma pathogenesis-related protein 1 || id:prot-a-1217	family Clostridiaceae1	Inverse variance weighted	10	0.160472547	0.174300184	0.357223951	-0.181155813	0.502100907	1.174065541	0.834305353	1.652188722	1
ebi-a-GCST90016931	prot-a-1217	Glioma pathogenesis-related protein 1 || id:prot-a-1217	family Clostridiaceae1	MR Egger	10	-0.125541712	0.531075049	0.819068895	-1.166448807	0.915365384	0.882018973	0.311471074	2.4976877	1
ebi-a-GCST90016932	prot-a-1217	Glioma pathogenesis-related protein 1 || id:prot-a-1217	family Clostridiales vadin BB60	Simple mode	15	0.341898222	0.263945033	0.216156218	-0.175434042	0.859230487	1.407617026	0.83909274	2.36134291	1
ebi-a-GCST90016932	prot-a-1217	Glioma pathogenesis-related protein 1 || id:prot-a-1217	family Clostridiales vadin BB60	Inverse variance weighted	15	0.123758362	0.099509239	0.213614726	-0.071279746	0.318796471	1.131742366	0.931201356	1.375471348	1
ebi-a-GCST90016932	prot-a-1217	Glioma pathogenesis-related protein 1 || id:prot-a-1217	family Clostridiales vadin BB60	Weighted median	15	0.076949914	0.13239165	0.561085883	-0.18253772	0.336437547	1.079987982	0.833153217	1.399951436	1
ebi-a-GCST90016932	prot-a-1217	Glioma pathogenesis-related protein 1 || id:prot-a-1217	family Clostridiales vadin BB60	MR Egger	15	-0.068613032	0.283225665	0.812361894	-0.623735335	0.486509271	0.933687918	0.535938783	1.62662818	1
ebi-a-GCST90016932	prot-a-1217	Glioma pathogenesis-related protein 1 || id:prot-a-1217	family Clostridiales vadin BB60	Weighted mode	15	-0.084231666	0.236973883	0.727553113	-0.548700476	0.380237144	0.91921828	0.577700058	1.462631403	1
ebi-a-GCST90016933	prot-a-1217	Glioma pathogenesis-related protein 1 || id:prot-a-1217	family Coriobacteriaceae	Inverse variance weighted	14	0.081118394	0.146586591	0.580001798	-0.206191324	0.368428113	1.084499288	0.813677386	1.445460726	1
ebi-a-GCST90016933	prot-a-1217	Glioma pathogenesis-related protein 1 || id:prot-a-1217	family Coriobacteriaceae	Weighted median	14	0.050755645	0.175920532	0.772952842	-0.294048598	0.395559889	1.052065785	0.745240273	1.485215514	1
ebi-a-GCST90016933	prot-a-1217	Glioma pathogenesis-related protein 1 || id:prot-a-1217	family Coriobacteriaceae	Simple mode	14	-0.008289993	0.303843054	0.97864777	-0.603822379	0.587242393	0.991744274	0.546717874	1.799020578	1
ebi-a-GCST90016933	prot-a-1217	Glioma pathogenesis-related protein 1 || id:prot-a-1217	family Coriobacteriaceae	Weighted mode	14	-0.014841929	0.283589895	0.959056726	-0.570678123	0.540994265	0.98526767	0.565142073	1.717713877	1
ebi-a-GCST90016933	prot-a-1217	Glioma pathogenesis-related protein 1 || id:prot-a-1217	family Coriobacteriaceae	MR Egger	14	-0.487538006	0.596355318	0.429559634	-1.65639443	0.681318418	0.614136535	0.190825777	1.976481844	1
ebi-a-GCST90016934	prot-a-1217	Glioma pathogenesis-related protein 1 || id:prot-a-1217	family Defluviitaleaceae	Simple mode	11	0.120977525	0.246414557	0.634056127	-0.361995005	0.603950056	1.128599547	0.696285845	1.829330506	1
ebi-a-GCST90016934	prot-a-1217	Glioma pathogenesis-related protein 1 || id:prot-a-1217	family Defluviitaleaceae	Weighted median	11	0.113743442	0.143570581	0.428216345	-0.167654897	0.39514178	1.120464624	0.845645619	1.484594662	1
ebi-a-GCST90016934	prot-a-1217	Glioma pathogenesis-related protein 1 || id:prot-a-1217	family Defluviitaleaceae	Weighted mode	11	0.103379802	0.232058181	0.665454275	-0.351454232	0.558213837	1.108912497	0.703664054	1.747548305	1
ebi-a-GCST90016934	prot-a-1217	Glioma pathogenesis-related protein 1 || id:prot-a-1217	family Defluviitaleaceae	Inverse variance weighted	11	0.086367602	0.107424393	0.421405631	-0.124184208	0.296919412	1.090207017	0.88321713	1.345706847	1
ebi-a-GCST90016934	prot-a-1217	Glioma pathogenesis-related protein 1 || id:prot-a-1217	family Defluviitaleaceae	MR Egger	11	0.07505445	0.366771841	0.842410058	-0.643818358	0.793927258	1.077942843	0.525282872	2.212066746	1
ebi-a-GCST90016935	prot-a-1217	Glioma pathogenesis-related protein 1 || id:prot-a-1217	family Desulfovibrionaceae	Inverse variance weighted	10	-0.018253827	0.135139777	0.892553618	-0.28312779	0.246620135	0.981911765	0.753423502	1.27969291	1
ebi-a-GCST90016935	prot-a-1217	Glioma pathogenesis-related protein 1 || id:prot-a-1217	family Desulfovibrionaceae	MR Egger	10	-0.13674104	0.344824315	0.702065129	-0.812596697	0.539114617	0.872196061	0.443704403	1.714488211	1
ebi-a-GCST90016935	prot-a-1217	Glioma pathogenesis-related protein 1 || id:prot-a-1217	family Desulfovibrionaceae	Weighted median	10	-0.138386553	0.168348542	0.411063201	-0.468349695	0.19157659	0.870762031	0.626034564	1.211157592	1
ebi-a-GCST90016935	prot-a-1217	Glioma pathogenesis-related protein 1 || id:prot-a-1217	family Desulfovibrionaceae	Simple mode	10	-0.147563848	0.278720155	0.609313625	-0.693855353	0.398727656	0.862807348	0.499646039	1.489927791	1
ebi-a-GCST90016935	prot-a-1217	Glioma pathogenesis-related protein 1 || id:prot-a-1217	family Desulfovibrionaceae	Weighted mode	10	-0.165363943	0.251633843	0.527523487	-0.658566276	0.327838389	0.847585175	0.517592888	1.387964644	1
ebi-a-GCST90016936	prot-a-1217	Glioma pathogenesis-related protein 1 || id:prot-a-1217	family Enterobacteriaceae	MR Egger	7	1.836127594	1.420647924	0.252701669	-0.948342337	4.620597524	2.172202655	0.387382641	101.5546954	1
ebi-a-GCST90016936	prot-a-1217	Glioma pathogenesis-related protein 1 || id:prot-a-1217	family Enterobacteriaceae	Weighted median	7	0.036657965	0.247814118	0.882401763	-0.449057707	0.522373636	1.037338154	0.638229268	1.686024913	1
ebi-a-GCST90016936	prot-a-1217	Glioma pathogenesis-related protein 1 || id:prot-a-1217	family Enterobacteriaceae	Inverse variance weighted	7	-0.000188183	0.250902344	0.999401566	-0.491956778	0.491580411	0.999811834	0.611428792	1.634897991	1
ebi-a-GCST90016936	prot-a-1217	Glioma pathogenesis-related protein 1 || id:prot-a-1217	family Enterobacteriaceae	Simple mode	7	-0.003030742	0.362116566	0.993593508	-0.712779211	0.706717727	0.996973846	0.490279712	2.027326088	1
ebi-a-GCST90016936	prot-a-1217	Glioma pathogenesis-related protein 1 || id:prot-a-1217	family Enterobacteriaceae	Weighted mode	7	-0.041168047	0.361075794	0.912945424	-0.748876603	0.666540509	0.959667847	0.472897506	1.947488334	1
ebi-a-GCST90016937	prot-a-1217	Glioma pathogenesis-related protein 1 || id:prot-a-1217	family Erysipelotrichaceae	Inverse variance weighted	13	0.037693117	0.175733293	0.830164598	-0.306744138	0.382130371	1.038412512	0.73583885	1.465403119	1
ebi-a-GCST90016937	prot-a-1217	Glioma pathogenesis-related protein 1 || id:prot-a-1217	family Erysipelotrichaceae	Weighted mode	13	-0.004192703	0.258289432	0.987315614	-0.510439991	0.502054585	0.995816074	0.600231425	1.65211219	1
ebi-a-GCST90016937	prot-a-1217	Glioma pathogenesis-related protein 1 || id:prot-a-1217	family Erysipelotrichaceae	Weighted median	13	-0.010665515	0.189415265	0.955096782	-0.381919434	0.360588404	0.98939116	0.682550041	1.43417304	1
ebi-a-GCST90016937	prot-a-1217	Glioma pathogenesis-related protein 1 || id:prot-a-1217	family Erysipelotrichaceae	Simple mode	13	-0.011538054	0.264100572	0.965871575	-0.529175176	0.506099068	0.988528254	0.589090665	1.658807661	1
ebi-a-GCST90016937	prot-a-1217	Glioma pathogenesis-related protein 1 || id:prot-a-1217	family Erysipelotrichaceae	MR Egger	13	-1.115425775	0.690016481	0.134274293	-2.467858077	0.237006527	0.32777569	0.084766227	1.267449391	1
ebi-a-GCST90016938	prot-a-1217	Glioma pathogenesis-related protein 1 || id:prot-a-1217	family Family XI	MR Egger	8	0.959833687	0.552700496	0.133130066	-0.123459284	2.043126658	2.11126215	0.883857627	7.714692734	1
ebi-a-GCST90016938	prot-a-1217	Glioma pathogenesis-related protein 1 || id:prot-a-1217	family Family XI	Weighted median	8	0.206645807	0.100504968	0.039775235	0.00965607	0.403635545	1.229546998	1.00970284	1.497258164	1
ebi-a-GCST90016938	prot-a-1217	Glioma pathogenesis-related protein 1 || id:prot-a-1217	family Family XI	Simple mode	8	0.192204958	0.149501233	0.239462861	-0.100817459	0.485227375	1.211918884	0.904098053	1.624544348	1
ebi-a-GCST90016938	prot-a-1217	Glioma pathogenesis-related protein 1 || id:prot-a-1217	family Family XI	Weighted mode	8	0.186115591	0.146757219	0.245279006	-0.101528558	0.47375974	1.204561488	0.903455378	1.606021077	1
ebi-a-GCST90016938	prot-a-1217	Glioma pathogenesis-related protein 1 || id:prot-a-1217	family Family XI	Inverse variance weighted	8	0.156234455	0.09362804	0.095182474	-0.027276504	0.339745414	1.169100273	0.973092141	1.404589956	1
ebi-a-GCST90016939	prot-a-1217	Glioma pathogenesis-related protein 1 || id:prot-a-1217	family Family XIII	MR Egger	10	0.603433772	0.518514166	0.278047427	-0.412853993	1.619721537	1.828386295	0.661758897	5.051683414	1
ebi-a-GCST90016939	prot-a-1217	Glioma pathogenesis-related protein 1 || id:prot-a-1217	family Family XIII	Simple mode	10	0.320965435	0.328692358	0.354336051	-0.323271587	0.965202457	1.378457933	0.723777259	2.625319116	1
ebi-a-GCST90016939	prot-a-1217	Glioma pathogenesis-related protein 1 || id:prot-a-1217	family Family XIII	Weighted mode	10	0.298766928	0.286474536	0.324193311	-0.262723163	0.860257019	1.348195361	0.768954743	2.36376815	1
ebi-a-GCST90016939	prot-a-1217	Glioma pathogenesis-related protein 1 || id:prot-a-1217	family Family XIII	Weighted median	10	0.219484749	0.200199526	0.272934379	-0.172906322	0.611875819	1.245434853	0.841216415	1.843886955	1
ebi-a-GCST90016939	prot-a-1217	Glioma pathogenesis-related protein 1 || id:prot-a-1217	family Family XIII	Inverse variance weighted	10	0.12494933	0.148061932	0.398725793	-0.165252055	0.415150716	1.133091038	0.847680015	1.514598998	1
ebi-a-GCST90016940	prot-a-1217	Glioma pathogenesis-related protein 1 || id:prot-a-1217	family Lachnospiraceae	MR Egger	18	0.151875962	0.362566952	0.680865269	-0.558755264	0.862507189	1.164015845	0.571920511	2.369093017	1
ebi-a-GCST90016940	prot-a-1217	Glioma pathogenesis-related protein 1 || id:prot-a-1217	family Lachnospiraceae	Inverse variance weighted	18	-0.01355629	0.143590809	0.924784124	-0.294994275	0.267881694	0.986535182	0.74453585	1.307192483	1
ebi-a-GCST90016940	prot-a-1217	Glioma pathogenesis-related protein 1 || id:prot-a-1217	family Lachnospiraceae	Simple mode	18	-0.048556114	0.334250763	0.886207343	-0.70368761	0.606575381	0.952603883	0.494757463	1.834139402	1
ebi-a-GCST90016940	prot-a-1217	Glioma pathogenesis-related protein 1 || id:prot-a-1217	family Lachnospiraceae	Weighted median	18	-0.093647179	0.165398669	0.571264191	-0.417828571	0.230534213	0.910603986	0.658475101	1.25927255	1
ebi-a-GCST90016940	prot-a-1217	Glioma pathogenesis-related protein 1 || id:prot-a-1217	family Lachnospiraceae	Weighted mode	18	-0.099103832	0.257031367	0.704596589	-0.602885312	0.404677647	0.905648668	0.547230426	1.498819274	1
ebi-a-GCST90016941	prot-a-1217	Glioma pathogenesis-related protein 1 || id:prot-a-1217	family Lactobacillaceae	Simple mode	9	0.4284923	0.297332002	0.187520291	-0.154278424	1.011263023	1.534941546	0.85703337	2.749070962	1
ebi-a-GCST90016941	prot-a-1217	Glioma pathogenesis-related protein 1 || id:prot-a-1217	family Lactobacillaceae	MR Egger	9	0.107174789	0.406904566	0.799834471	-0.69035816	0.904707739	1.1131288	0.501396457	2.471209579	1
ebi-a-GCST90016941	prot-a-1217	Glioma pathogenesis-related protein 1 || id:prot-a-1217	family Lactobacillaceae	Inverse variance weighted	9	0.062113212	0.145518698	0.669495815	-0.223103435	0.347329859	1.064082805	0.800032093	1.415283492	1
ebi-a-GCST90016941	prot-a-1217	Glioma pathogenesis-related protein 1 || id:prot-a-1217	family Lactobacillaceae	Weighted median	9	0.05186928	0.151513698	0.732094636	-0.245097568	0.348836127	1.053238054	0.782628175	1.417416895	1
ebi-a-GCST90016941	prot-a-1217	Glioma pathogenesis-related protein 1 || id:prot-a-1217	family Lactobacillaceae	Weighted mode	9	-0.143342736	0.291858737	0.636518421	-0.71538586	0.428700387	0.866457052	0.489003389	1.535260982	1
ebi-a-GCST90016942	prot-a-1217	Glioma pathogenesis-related protein 1 || id:prot-a-1217	family Methanobacteriaceae	Inverse variance weighted	10	0.063675412	0.071027826	0.369993556	-0.075539128	0.202889951	1.065746414	0.927243449	1.224937657	1
ebi-a-GCST90016942	prot-a-1217	Glioma pathogenesis-related protein 1 || id:prot-a-1217	family Methanobacteriaceae	Weighted median	10	0.010785426	0.086916401	0.901244295	-0.159570721	0.181141572	1.010843798	0.852509675	1.198584854	1
ebi-a-GCST90016942	prot-a-1217	Glioma pathogenesis-related protein 1 || id:prot-a-1217	family Methanobacteriaceae	MR Egger	10	0.009516722	0.293805873	0.974953644	-0.566342789	0.585376233	1.00956215	0.567597471	1.795666448	1
ebi-a-GCST90016942	prot-a-1217	Glioma pathogenesis-related protein 1 || id:prot-a-1217	family Methanobacteriaceae	Weighted mode	10	-0.020102791	0.143926531	0.891993329	-0.302198791	0.261993209	0.980097923	0.739191106	1.299517718	1
ebi-a-GCST90016942	prot-a-1217	Glioma pathogenesis-related protein 1 || id:prot-a-1217	family Methanobacteriaceae	Simple mode	10	-0.027578659	0.14780171	0.856118558	-0.31727001	0.262112692	0.97279816	0.728134125	1.299672997	1
ebi-a-GCST90016943	prot-a-1217	Glioma pathogenesis-related protein 1 || id:prot-a-1217	family Oxalobacteraceae	Weighted median	14	0.045357028	0.101886298	0.656194745	-0.154340117	0.245054173	1.046401388	0.856980498	1.277690528	1
ebi-a-GCST90016943	prot-a-1217	Glioma pathogenesis-related protein 1 || id:prot-a-1217	family Oxalobacteraceae	Inverse variance weighted	14	0.035397427	0.076447432	0.643343124	-0.114439541	0.185234394	1.036031374	0.891865859	1.203500501	1
ebi-a-GCST90016943	prot-a-1217	Glioma pathogenesis-related protein 1 || id:prot-a-1217	family Oxalobacteraceae	MR Egger	14	0.029626193	0.318487854	0.927421553	-0.59461	0.653862386	1.030069415	0.551777717	1.922953693	1
ebi-a-GCST90016943	prot-a-1217	Glioma pathogenesis-related protein 1 || id:prot-a-1217	family Oxalobacteraceae	Simple mode	14	-0.000297324	0.178725899	0.998697919	-0.350600086	0.350005439	0.999702721	0.704265343	1.419075266	1
ebi-a-GCST90016943	prot-a-1217	Glioma pathogenesis-related protein 1 || id:prot-a-1217	family Oxalobacteraceae	Weighted mode	14	-0.026761085	0.180740401	0.884564454	-0.381012272	0.327490101	0.97359382	0.683169506	1.387481316	1
ebi-a-GCST90016944	prot-a-1217	Glioma pathogenesis-related protein 1 || id:prot-a-1217	family Pasteurellaceae	Inverse variance weighted	14	0.013355058	0.085291701	0.875575096	-0.153816676	0.180526791	1.013444635	0.857429194	1.197848213	1
ebi-a-GCST90016944	prot-a-1217	Glioma pathogenesis-related protein 1 || id:prot-a-1217	family Pasteurellaceae	Weighted median	14	-0.022361664	0.111605831	0.841196801	-0.241109093	0.196385765	0.977886505	0.785755901	1.216996289	1
ebi-a-GCST90016944	prot-a-1217	Glioma pathogenesis-related protein 1 || id:prot-a-1217	family Pasteurellaceae	Simple mode	14	-0.055233911	0.185373862	0.770442673	-0.418566681	0.308098858	0.94626378	0.657989253	1.360835511	1
ebi-a-GCST90016944	prot-a-1217	Glioma pathogenesis-related protein 1 || id:prot-a-1217	family Pasteurellaceae	Weighted mode	14	-0.076843348	0.176226472	0.669954887	-0.422247232	0.268560536	0.926034907	0.655571941	1.308080161	1
ebi-a-GCST90016944	prot-a-1217	Glioma pathogenesis-related protein 1 || id:prot-a-1217	family Pasteurellaceae	MR Egger	14	-0.259756313	0.194991235	0.207560071	-0.641939135	0.122426508	0.771239504	0.526270924	1.130236053	1
ebi-a-GCST90016945	prot-a-1217	Glioma pathogenesis-related protein 1 || id:prot-a-1217	family Peptococcaceae	MR Egger	9	0.209743412	0.273165523	0.467696187	-0.325661014	0.745147837	1.233361553	0.722049911	2.106752868	1
ebi-a-GCST90016945	prot-a-1217	Glioma pathogenesis-related protein 1 || id:prot-a-1217	family Peptococcaceae	Inverse variance weighted	9	-0.077028617	0.113605687	0.497749588	-0.299695764	0.14563853	0.925863358	0.741043639	1.156777972	1
ebi-a-GCST90016945	prot-a-1217	Glioma pathogenesis-related protein 1 || id:prot-a-1217	family Peptococcaceae	Weighted median	9	-0.136765916	0.157363979	0.384789374	-0.445199315	0.171667484	0.872174365	0.640696563	1.187282977	1
ebi-a-GCST90016945	prot-a-1217	Glioma pathogenesis-related protein 1 || id:prot-a-1217	family Peptococcaceae	Simple mode	9	-0.229173525	0.266349579	0.414596208	-0.7512187	0.292871651	0.795190536	0.47179123	1.340270756	1
ebi-a-GCST90016945	prot-a-1217	Glioma pathogenesis-related protein 1 || id:prot-a-1217	family Peptococcaceae	Weighted mode	9	-0.240340565	0.268819168	0.397388624	-0.767226135	0.286545004	0.786360008	0.464299187	1.331818104	1
ebi-a-GCST90016946	prot-a-1217	Glioma pathogenesis-related protein 1 || id:prot-a-1217	family Peptostreptococcaceae	Inverse variance weighted	15	-0.356847169	0.107558172	0.000907576	-0.567661187	-0.146033151	0.699879453	0.566849645	0.864129056	0.957492903
ebi-a-GCST90016946	prot-a-1217	Glioma pathogenesis-related protein 1 || id:prot-a-1217	family Peptostreptococcaceae	MR Egger	15	-0.145017043	0.235936678	0.52526689	-0.607452932	0.317418845	0.85800755	0.542336585	1.358577768	1
ebi-a-GCST90016946	prot-a-1217	Glioma pathogenesis-related protein 1 || id:prot-a-1217	family Peptostreptococcaceae	Weighted mode	15	-0.21926561	0.187369838	0.248915407	-0.586510492	0.147979273	0.794108377	0.545264993	1.559488863	1
ebi-a-GCST90016946	prot-a-1217	Glioma pathogenesis-related protein 1 || id:prot-a-1217	family Peptostreptococcaceae	Weighted median	15	-0.239331744	0.139351842	0.085894462	-0.512461354	0.033797865	0.775153705	0.581019364	1.036375502	1
ebi-a-GCST90016946	prot-a-1217	Glioma pathogenesis-related protein 1 || id:prot-a-1217	family Peptostreptococcaceae	Simple mode	15	-0.243612675	0.221577115	0.232516396	-0.677903821	0.190678472	0.757791158	0.498680066	1.717070318	1
ebi-a-GCST90016947	prot-a-1217	Glioma pathogenesis-related protein 1 || id:prot-a-1217	family Porphyromonadaceae	Simple mode	9	0.215030563	0.396970786	0.602795012	-0.563032177	0.993093303	1.239899791	0.56947968	2.699572165	1
ebi-a-GCST90016947	prot-a-1217	Glioma pathogenesis-related protein 1 || id:prot-a-1217	family Porphyromonadaceae	Weighted mode	9	0.182974909	0.416006653	0.671695731	-0.632398131	0.998347948	1.200784278	0.531316107	2.713794792	1
ebi-a-GCST90016947	prot-a-1217	Glioma pathogenesis-related protein 1 || id:prot-a-1217	family Porphyromonadaceae	Weighted median	9	-0.192312273	0.23956781	0.422121146	-0.661865181	0.277240635	0.825049188	0.515888212	1.319483847	1
ebi-a-GCST90016947	prot-a-1217	Glioma pathogenesis-related protein 1 || id:prot-a-1217	family Porphyromonadaceae	Inverse variance weighted	9	-0.209992477	0.176210494	0.233373486	-0.555365046	0.135380091	0.810590344	0.573862737	1.144971896	1
ebi-a-GCST90016947	prot-a-1217	Glioma pathogenesis-related protein 1 || id:prot-a-1217	family Porphyromonadaceae	MR Egger	9	-0.365315445	0.776255887	0.652229254	-1.886776983	1.156146093	0.693977705	0.151559501	3.17766323	1
ebi-a-GCST90016948	prot-a-1217	Glioma pathogenesis-related protein 1 || id:prot-a-1217	family Prevotellaceae	MR Egger	16	0.292342537	0.386820249	0.462321545	-0.46582515	1.050510225	1.339561789	0.627617013	2.859109536	1
ebi-a-GCST90016948	prot-a-1217	Glioma pathogenesis-related protein 1 || id:prot-a-1217	family Prevotellaceae	Weighted mode	16	0.165599916	0.232922552	0.48801441	-0.290928287	0.622128118	1.180100868	0.747569287	1.862888273	1
ebi-a-GCST90016948	prot-a-1217	Glioma pathogenesis-related protein 1 || id:prot-a-1217	family Prevotellaceae	Simple mode	16	0.165599916	0.241942842	0.504124343	-0.308608054	0.639807885	1.180100868	0.734468586	1.896116572	1
ebi-a-GCST90016948	prot-a-1217	Glioma pathogenesis-related protein 1 || id:prot-a-1217	family Prevotellaceae	Weighted median	16	0.142656676	0.146663119	0.330711033	-0.144803036	0.430116389	1.153333767	0.865192688	1.537436454	1
ebi-a-GCST90016948	prot-a-1217	Glioma pathogenesis-related protein 1 || id:prot-a-1217	family Prevotellaceae	Inverse variance weighted	16	0.057981644	0.109357135	0.595970157	-0.15635834	0.272321628	1.059695544	0.855252664	1.313009234	1
ebi-a-GCST90016949	prot-a-1217	Glioma pathogenesis-related protein 1 || id:prot-a-1217	family Rhodospirillaceae	MR Egger	15	0.768059756	0.516122726	0.160567405	-0.243540788	1.7796603	2.155579843	0.783847504	5.927842388	1
ebi-a-GCST90016949	prot-a-1217	Glioma pathogenesis-related protein 1 || id:prot-a-1217	family Rhodospirillaceae	Simple mode	15	0.29738057	0.263606869	0.278231065	-0.219288894	0.814050033	1.346327573	0.803089677	2.257030549	1
ebi-a-GCST90016949	prot-a-1217	Glioma pathogenesis-related protein 1 || id:prot-a-1217	family Rhodospirillaceae	Weighted median	15	0.286249764	0.13141591	0.029391361	0.02867458	0.543824948	1.331424956	1.029089654	1.722583068	1
ebi-a-GCST90016949	prot-a-1217	Glioma pathogenesis-related protein 1 || id:prot-a-1217	family Rhodospirillaceae	Weighted mode	15	0.285809441	0.213976752	0.202955817	-0.133584992	0.705203874	1.330838828	0.874953101	2.024259337	1
ebi-a-GCST90016949	prot-a-1217	Glioma pathogenesis-related protein 1 || id:prot-a-1217	family Rhodospirillaceae	Inverse variance weighted	15	0.188328091	0.109235789	0.084698605	-0.025774056	0.402430237	1.207229531	0.97455526	1.495454594	1
ebi-a-GCST90016950	prot-a-1217	Glioma pathogenesis-related protein 1 || id:prot-a-1217	family Rikenellaceae	MR Egger	19	0.505830867	0.458809541	0.285614407	-0.393435835	1.405097568	1.658362826	0.674734611	4.075924401	1
ebi-a-GCST90016950	prot-a-1217	Glioma pathogenesis-related protein 1 || id:prot-a-1217	family Rikenellaceae	Weighted median	19	-0.101489798	0.169463485	0.549246983	-0.433638228	0.230658633	0.903490397	0.648146694	1.259429238	1
ebi-a-GCST90016950	prot-a-1217	Glioma pathogenesis-related protein 1 || id:prot-a-1217	family Rikenellaceae	Inverse variance weighted	19	-0.111024036	0.154847536	0.473380659	-0.414525206	0.192477134	0.894917238	0.660653881	1.212248784	1
ebi-a-GCST90016950	prot-a-1217	Glioma pathogenesis-related protein 1 || id:prot-a-1217	family Rikenellaceae	Weighted mode	19	-0.204793269	0.30268382	0.507267288	-0.798053557	0.388467018	0.814815746	0.450204409	1.474718343	1
ebi-a-GCST90016950	prot-a-1217	Glioma pathogenesis-related protein 1 || id:prot-a-1217	family Rikenellaceae	Simple mode	19	-0.309795141	0.345878201	0.382247308	-0.987716414	0.368126133	0.733597225	0.372426188	1.445024292	1
ebi-a-GCST90016951	prot-a-1217	Glioma pathogenesis-related protein 1 || id:prot-a-1217	family Ruminococcaceae	Simple mode	10	0.623789693	0.344285365	0.103432969	-0.051009621	1.298589008	1.865986175	0.950269528	3.664122971	1
ebi-a-GCST90016951	prot-a-1217	Glioma pathogenesis-related protein 1 || id:prot-a-1217	family Ruminococcaceae	Inverse variance weighted	10	0.039320849	0.165265375	0.811938867	-0.284599286	0.363240984	1.040104147	0.752315657	1.437982349	1
ebi-a-GCST90016951	prot-a-1217	Glioma pathogenesis-related protein 1 || id:prot-a-1217	family Ruminococcaceae	Weighted median	10	-0.132256093	0.189955816	0.486274401	-0.504569493	0.240057306	0.876116599	0.603765444	1.271322003	1
ebi-a-GCST90016951	prot-a-1217	Glioma pathogenesis-related protein 1 || id:prot-a-1217	family Ruminococcaceae	Weighted mode	10	-0.180304337	0.221004819	0.435651623	-0.613473783	0.252865109	0.835016046	0.541466661	1.287709564	1
ebi-a-GCST90016951	prot-a-1217	Glioma pathogenesis-related protein 1 || id:prot-a-1217	family Ruminococcaceae	MR Egger	10	-0.476520429	0.3096884	0.162435973	-1.083509692	0.130468835	0.620940243	0.338405739	1.139362431	1
ebi-a-GCST90016952	prot-a-1217	Glioma pathogenesis-related protein 1 || id:prot-a-1217	family Streptococcaceae	Simple mode	14	0.066343966	0.294089586	0.825027303	-0.510071622	0.642759554	1.068594214	0.600452571	1.901721549	1
ebi-a-GCST90016952	prot-a-1217	Glioma pathogenesis-related protein 1 || id:prot-a-1217	family Streptococcaceae	Weighted mode	14	0.050674387	0.291031385	0.864453409	-0.519747127	0.621095901	1.051980299	0.594670905	1.860966359	1
ebi-a-GCST90016952	prot-a-1217	Glioma pathogenesis-related protein 1 || id:prot-a-1217	family Streptococcaceae	Weighted median	14	-0.032570113	0.170556945	0.848554366	-0.366861725	0.301721499	0.967954581	0.69290545	1.35218459	1
ebi-a-GCST90016952	prot-a-1217	Glioma pathogenesis-related protein 1 || id:prot-a-1217	family Streptococcaceae	Inverse variance weighted	14	-0.102527413	0.126310242	0.416957482	-0.350095487	0.145040662	0.902553408	0.704620804	1.156086578	1
ebi-a-GCST90016952	prot-a-1217	Glioma pathogenesis-related protein 1 || id:prot-a-1217	family Streptococcaceae	MR Egger	14	-0.1919493	0.502291912	0.709034053	-1.176441447	0.792542847	0.825348713	0.308374154	2.209006456	1
ebi-a-GCST90016956	prot-a-1217	Glioma pathogenesis-related protein 1 || id:prot-a-1217	family Veillonellaceae	MR Egger	19	0.191098534	0.245663322	0.447326715	-0.290401577	0.672598644	1.210578729	0.747963143	1.959322292	1
ebi-a-GCST90016956	prot-a-1217	Glioma pathogenesis-related protein 1 || id:prot-a-1217	family Veillonellaceae	Inverse variance weighted	19	0.027331579	0.114349211	0.811091222	-0.196792874	0.251456033	1.027708513	0.821360741	1.285896361	1
ebi-a-GCST90016956	prot-a-1217	Glioma pathogenesis-related protein 1 || id:prot-a-1217	family Veillonellaceae	Weighted median	19	-0.05854664	0.148640552	0.693669143	-0.349882123	0.232788842	0.943134251	0.704771161	1.262114946	1
ebi-a-GCST90016956	prot-a-1217	Glioma pathogenesis-related protein 1 || id:prot-a-1217	family Veillonellaceae	Weighted mode	19	-0.11408945	0.228911145	0.624236897	-0.562755294	0.334576393	0.892178147	0.569637381	1.397348333	1
ebi-a-GCST90016956	prot-a-1217	Glioma pathogenesis-related protein 1 || id:prot-a-1217	family Veillonellaceae	Simple mode	19	-0.157493675	0.258269685	0.549613566	-0.663702258	0.348714908	0.854282217	0.514941356	1.417245087	1
ebi-a-GCST90016957	prot-a-1217	Glioma pathogenesis-related protein 1 || id:prot-a-1217	family Verrucomicrobiaceae	Simple mode	11	0.410746566	0.265150926	0.152398664	-0.108949248	0.930442381	1.507943145	0.896775929	2.535630644	1
ebi-a-GCST90016957	prot-a-1217	Glioma pathogenesis-related protein 1 || id:prot-a-1217	family Verrucomicrobiaceae	Weighted mode	11	0.367442872	0.270176962	0.203697188	-0.162103972	0.896989717	1.444037302	0.850352787	2.452210143	1
ebi-a-GCST90016957	prot-a-1217	Glioma pathogenesis-related protein 1 || id:prot-a-1217	family Verrucomicrobiaceae	Weighted median	11	0.153919712	0.157271923	0.327735521	-0.154333258	0.462172682	1.166397236	0.856986376	1.587519416	1
ebi-a-GCST90016957	prot-a-1217	Glioma pathogenesis-related protein 1 || id:prot-a-1217	family Verrucomicrobiaceae	Inverse variance weighted	11	0.152929752	0.116538441	0.18942948	-0.075485593	0.381345097	1.16524312	0.92729309	1.464252828	1
ebi-a-GCST90016957	prot-a-1217	Glioma pathogenesis-related protein 1 || id:prot-a-1217	family Verrucomicrobiaceae	MR Egger	11	0.103457545	0.414492934	0.80850006	-0.708948605	0.915863695	1.10899871	0.492161381	2.498932636	1
ebi-a-GCST90016958	prot-a-1217	Glioma pathogenesis-related protein 1 || id:prot-a-1217	family Victivallaceae	Inverse variance weighted	12	-0.014285192	0.064141063	0.823757142	-0.140001676	0.111431292	0.985816357	0.869356779	1.117876934	1
ebi-a-GCST90016958	prot-a-1217	Glioma pathogenesis-related protein 1 || id:prot-a-1217	family Victivallaceae	MR Egger	12	-0.043809091	0.295187519	0.884968415	-0.622376628	0.534758446	0.957136666	0.536667462	1.707035852	1
ebi-a-GCST90016958	prot-a-1217	Glioma pathogenesis-related protein 1 || id:prot-a-1217	family Victivallaceae	Weighted median	12	-0.052119051	0.081775586	0.523901818	-0.2123992	0.108161098	0.949215855	0.808641824	1.114227231	1
ebi-a-GCST90016958	prot-a-1217	Glioma pathogenesis-related protein 1 || id:prot-a-1217	family Victivallaceae	Weighted mode	12	-0.072884599	0.136125328	0.60301406	-0.339690241	0.193921043	0.929708113	0.711990834	1.214000425	1
ebi-a-GCST90016958	prot-a-1217	Glioma pathogenesis-related protein 1 || id:prot-a-1217	family Victivallaceae	Simple mode	12	-0.075283823	0.143719009	0.610790585	-0.35697308	0.206405434	0.927480208	0.699791336	1.229251483	1
ebi-a-GCST90016959	prot-a-1217	Glioma pathogenesis-related protein 1 || id:prot-a-1217	genus Actinomyces	Simple mode	7	0.064215078	0.214476972	0.774732946	-0.356159787	0.484589943	1.066321716	0.700360703	1.62350914	1
ebi-a-GCST90016959	prot-a-1217	Glioma pathogenesis-related protein 1 || id:prot-a-1217	genus Actinomyces	Weighted mode	7	-0.048836308	0.194643436	0.810261666	-0.430337442	0.332664826	0.952337007	0.650289623	1.39467976	1
ebi-a-GCST90016959	prot-a-1217	Glioma pathogenesis-related protein 1 || id:prot-a-1217	genus Actinomyces	Inverse variance weighted	7	-0.08947227	0.115211478	0.437399741	-0.315286767	0.136342228	0.914413622	0.729579625	1.146074045	1
ebi-a-GCST90016959	prot-a-1217	Glioma pathogenesis-related protein 1 || id:prot-a-1217	genus Actinomyces	Weighted median	7	-0.091341654	0.136762212	0.50420596	-0.359395589	0.176712282	0.912705828	0.698098136	1.193287714	1
ebi-a-GCST90016959	prot-a-1217	Glioma pathogenesis-related protein 1 || id:prot-a-1217	genus Actinomyces	MR Egger	7	-0.284448725	0.303834133	0.392149801	-0.879963625	0.311066176	0.752428936	0.414798	1.364879541	1
ebi-a-GCST90016960	prot-a-1217	Glioma pathogenesis-related protein 1 || id:prot-a-1217	genus Adlercreutzia	MR Egger	12	1.03971399	0.487791	0.05887484	0.0836437	1.9957843	2.128408	1.0872414	7.357972	1
ebi-a-GCST90016960	prot-a-1217	Glioma pathogenesis-related protein 1 || id:prot-a-1217	genus Adlercreutzia	Inverse variance weighted	12	0.22330397	0.1054616	0.0342263	0.01659918	0.4300088	1.250201	1.0167377	1.537271	1
ebi-a-GCST90016960	prot-a-1217	Glioma pathogenesis-related protein 1 || id:prot-a-1217	genus Adlercreutzia	Weighted median	12	0.14271455	0.1448241	0.32441107	-0.14114068	0.4265698	1.153401	0.8683671	1.531993	1
ebi-a-GCST90016960	prot-a-1217	Glioma pathogenesis-related protein 1 || id:prot-a-1217	genus Adlercreutzia	Simple mode	12	0.07597062	0.2667689	0.78110224	-0.44689644	0.5988377	1.078931	0.6396101	1.820002	1
ebi-a-GCST90016960	prot-a-1217	Glioma pathogenesis-related protein 1 || id:prot-a-1217	genus Adlercreutzia	Weighted mode	12	0.05384084	0.237275	0.82465311	-0.41121824	0.5188999	1.055317	0.6628423	1.680178	1
ebi-a-GCST90016961	prot-a-1217	Glioma pathogenesis-related protein 1 || id:prot-a-1217	genus Akkermansia	Simple mode	11	0.408613116	0.252811623	0.137107161	-0.086897665	0.904123897	1.504729452	0.916770908	2.469767203	1
ebi-a-GCST90016961	prot-a-1217	Glioma pathogenesis-related protein 1 || id:prot-a-1217	genus Akkermansia	Weighted mode	11	0.361364846	0.244686952	0.170501832	-0.11822158	0.840951272	1.435287024	0.888499157	2.318571521	1
ebi-a-GCST90016961	prot-a-1217	Glioma pathogenesis-related protein 1 || id:prot-a-1217	genus Akkermansia	Weighted median	11	0.153730915	0.164144036	0.348984383	-0.167991396	0.475453226	1.166177044	0.845361108	1.608743157	1
ebi-a-GCST90016961	prot-a-1217	Glioma pathogenesis-related protein 1 || id:prot-a-1217	genus Akkermansia	Inverse variance weighted	11	0.152666102	0.116467653	0.189924467	-0.075610499	0.380942702	1.164935944	0.927177273	1.463663739	1
ebi-a-GCST90016961	prot-a-1217	Glioma pathogenesis-related protein 1 || id:prot-a-1217	genus Akkermansia	MR Egger	11	0.101177318	0.413717987	0.812284462	-0.709709937	0.912064572	1.106472822	0.491786826	2.489456896	1
ebi-a-GCST90016962	prot-a-1217	Glioma pathogenesis-related protein 1 || id:prot-a-1217	genus Alistipes	Weighted median	14	0.034940356	0.183946592	0.849349586	-0.325594965	0.395475677	1.035557942	0.722097603	1.485090447	1
ebi-a-GCST90016962	prot-a-1217	Glioma pathogenesis-related protein 1 || id:prot-a-1217	genus Alistipes	Weighted mode	14	-0.000837078	0.304176095	0.997846046	-0.597022224	0.595348069	0.999163273	0.55044831	1.813662114	1
ebi-a-GCST90016962	prot-a-1217	Glioma pathogenesis-related protein 1 || id:prot-a-1217	genus Alistipes	Inverse variance weighted	14	-0.009294648	0.137757393	0.946206636	-0.279299138	0.260709841	0.990748413	0.756313627	1.297851028	1
ebi-a-GCST90016962	prot-a-1217	Glioma pathogenesis-related protein 1 || id:prot-a-1217	genus Alistipes	Simple mode	14	-0.01049802	0.3108414	0.973571284	-0.619747164	0.598751123	0.989556892	0.538080467	1.819844619	1
ebi-a-GCST90016962	prot-a-1217	Glioma pathogenesis-related protein 1 || id:prot-a-1217	genus Alistipes	MR Egger	14	-0.15610052	0.65688908	0.816172272	-1.443603117	1.131402076	0.855473194	0.236075616	3.099999891	1
ebi-a-GCST90016963	prot-a-1217	Glioma pathogenesis-related protein 1 || id:prot-a-1217	genus Allisonella	MR Egger	8	0.804744582	0.504909164	0.162080933	-0.184877378	1.794366543	2.14E+00	0.831206201	6.015662851	1
ebi-a-GCST90016963	prot-a-1217	Glioma pathogenesis-related protein 1 || id:prot-a-1217	genus Allisonella	Inverse variance weighted	8	-0.013236611	0.075015652	0.859939392	-0.16026729	0.133794068	0.986850608	0.85191605	1.143157383	1
ebi-a-GCST90016963	prot-a-1217	Glioma pathogenesis-related protein 1 || id:prot-a-1217	genus Allisonella	Weighted median	8	-0.018367964	0.103757342	0.85948633	-0.221732354	0.184996427	0.981799699	0.801129755	1.203214141	1
ebi-a-GCST90016963	prot-a-1217	Glioma pathogenesis-related protein 1 || id:prot-a-1217	genus Allisonella	Weighted mode	8	-0.028658639	0.140744318	0.84444185	-0.304517503	0.247200224	0.971748125	0.73747912	1.280435462	1
ebi-a-GCST90016963	prot-a-1217	Glioma pathogenesis-related protein 1 || id:prot-a-1217	genus Allisonella	Simple mode	8	-0.038690212	0.15823476	0.813847194	-0.348830341	0.271449917	0.962048694	0.705512817	1.311865168	1
ebi-a-GCST90016964	prot-a-1217	Glioma pathogenesis-related protein 1 || id:prot-a-1217	genus Alloprevotella	Inverse variance weighted	6	-0.066675995	0.086490634	0.440763699	-0.236197637	0.102845646	0.935498258	0.789624599	1.108320323	1
ebi-a-GCST90016964	prot-a-1217	Glioma pathogenesis-related protein 1 || id:prot-a-1217	genus Alloprevotella	Weighted median	6	-0.086057147	0.11176419	0.441306683	-0.305114958	0.133000665	0.917541795	0.737038641	1.142250758	1
ebi-a-GCST90016964	prot-a-1217	Glioma pathogenesis-related protein 1 || id:prot-a-1217	genus Alloprevotella	Weighted mode	6	-0.170730444	0.188178294	0.405860298	-0.5395599	0.198099011	0.843048792	0.583004777	1.219083091	1
ebi-a-GCST90016964	prot-a-1217	Glioma pathogenesis-related protein 1 || id:prot-a-1217	genus Alloprevotella	Simple mode	6	-0.190911217	0.179534096	0.336250608	-0.542798045	0.160975611	0.826205938	0.581119976	1.174656319	1
ebi-a-GCST90016964	prot-a-1217	Glioma pathogenesis-related protein 1 || id:prot-a-1217	genus Alloprevotella	MR Egger	6	-0.253332892	0.869335562	0.785225012	-1.957230593	1.450564809	0.776209445	0.141249056	4.265523042	1
ebi-a-GCST90016965	prot-a-1217	Glioma pathogenesis-related protein 1 || id:prot-a-1217	genus Anaerofilum	MR Egger	11	0.141850694	0.39418206	0.727250925	-0.630746143	0.914447531	1.152404575	0.53219456	2.495396242	1
ebi-a-GCST90016965	prot-a-1217	Glioma pathogenesis-related protein 1 || id:prot-a-1217	genus Anaerofilum	Inverse variance weighted	11	-0.027540634	0.078854234	0.726894082	-0.182094933	0.127013665	0.972835151	0.833522208	1.135432533	1
ebi-a-GCST90016965	prot-a-1217	Glioma pathogenesis-related protein 1 || id:prot-a-1217	genus Anaerofilum	Weighted median	11	-0.051473475	0.104577029	0.622573491	-0.256444452	0.153497501	0.949828843	0.773797976	1.165904874	1
ebi-a-GCST90016965	prot-a-1217	Glioma pathogenesis-related protein 1 || id:prot-a-1217	genus Anaerofilum	Weighted mode	11	-0.088723302	0.162556962	0.597168802	-0.407334948	0.229888344	0.915098745	0.665421272	1.258459488	1
ebi-a-GCST90016965	prot-a-1217	Glioma pathogenesis-related protein 1 || id:prot-a-1217	genus Anaerofilum	Simple mode	11	-0.092186038	0.162571414	0.583184258	-0.410826009	0.226453934	0.91193548	0.663102295	1.254144836	1
ebi-a-GCST90016966	prot-a-1217	Glioma pathogenesis-related protein 1 || id:prot-a-1217	genus Anaerostipes	Simple mode	12	0.367439361	0.304975638	0.253555911	-0.230312889	0.965191611	1.444032231	0.794285041	2.625290642	1
ebi-a-GCST90016966	prot-a-1217	Glioma pathogenesis-related protein 1 || id:prot-a-1217	genus Anaerostipes	Weighted mode	12	0.316791135	0.296106959	0.307599247	-0.263578505	0.897160775	1.37271583	0.768297305	2.45262965	1
ebi-a-GCST90016966	prot-a-1217	Glioma pathogenesis-related protein 1 || id:prot-a-1217	genus Anaerostipes	Inverse variance weighted	12	0.214685382	0.135491991	0.113082796	-0.05087892	0.480249684	1.239471876	0.950393737	1.616477961	1
ebi-a-GCST90016966	prot-a-1217	Glioma pathogenesis-related protein 1 || id:prot-a-1217	genus Anaerostipes	Weighted median	12	0.194063174	0.185366177	0.295137433	-0.169254533	0.55738088	1.214172984	0.844293975	1.746093279	1
ebi-a-GCST90016966	prot-a-1217	Glioma pathogenesis-related protein 1 || id:prot-a-1217	genus Anaerostipes	MR Egger	12	0.186713194	0.446668336	0.684771974	-0.688756745	1.062183133	1.205281554	0.502200044	2.892679206	1
ebi-a-GCST90016967	prot-a-1217	Glioma pathogenesis-related protein 1 || id:prot-a-1217	genus Anaerotruncus	Weighted mode	13	0.06744259	0.31542966	0.834283604	-0.550799543	0.685684723	1.069768842	0.576488699	1.985130634	1
ebi-a-GCST90016967	prot-a-1217	Glioma pathogenesis-related protein 1 || id:prot-a-1217	genus Anaerotruncus	Simple mode	13	0.062274047	0.30401933	0.841133684	-0.533603841	0.658151934	1.06425396	0.586487549	1.931220013	1
ebi-a-GCST90016967	prot-a-1217	Glioma pathogenesis-related protein 1 || id:prot-a-1217	genus Anaerotruncus	Weighted median	13	0.010483043	0.187301236	0.955366586	-0.35662738	0.377593467	1.010538183	0.700033296	1.458769784	1
ebi-a-GCST90016967	prot-a-1217	Glioma pathogenesis-related protein 1 || id:prot-a-1217	genus Anaerotruncus	Inverse variance weighted	13	-0.089706436	0.133655661	0.502108584	-0.351671532	0.172258659	0.914199522	0.703511165	1.187985076	1
ebi-a-GCST90016967	prot-a-1217	Glioma pathogenesis-related protein 1 || id:prot-a-1217	genus Anaerotruncus	MR Egger	13	-0.830585528	0.424407741	0.076197221	-1.662424699	0.001253644	0.435794042	0.189678509	1.00125443	1
ebi-a-GCST90016968	prot-a-1217	Glioma pathogenesis-related protein 1 || id:prot-a-1217	genus Bacteroides	MR Egger	9	1.853294925	0.868155236	0.070176179	0.151710663	3.554879187	2.180809212	1.16382345	34.98359324	1
ebi-a-GCST90016968	prot-a-1217	Glioma pathogenesis-related protein 1 || id:prot-a-1217	genus Bacteroides	Inverse variance weighted	9	-0.03614842	0.191551171	0.850316845	-0.411588716	0.339291875	0.964497132	0.662596735	1.403953065	1
ebi-a-GCST90016968	prot-a-1217	Glioma pathogenesis-related protein 1 || id:prot-a-1217	genus Bacteroides	Weighted mode	9	-0.069639787	0.348940178	0.846792296	-0.753562535	0.614282962	0.932729741	0.470686724	1.8483308	1
ebi-a-GCST90016968	prot-a-1217	Glioma pathogenesis-related protein 1 || id:prot-a-1217	genus Bacteroides	Simple mode	9	-0.076311662	0.359618826	0.837256638	-0.781164561	0.628541236	0.926527398	0.45787248	1.874873585	1
ebi-a-GCST90016968	prot-a-1217	Glioma pathogenesis-related protein 1 || id:prot-a-1217	genus Bacteroides	Weighted median	9	-0.084038861	0.232710747	0.718002175	-0.540151924	0.372074203	0.919395527	0.582659725	1.450740627	1
ebi-a-GCST90016969	prot-a-1217	Glioma pathogenesis-related protein 1 || id:prot-a-1217	genus Barnesiella	Weighted mode	14	0.183512616	0.271905559	0.511556535	-0.349422279	0.716447511	1.201430123	0.70509532	2.047147808	1
ebi-a-GCST90016969	prot-a-1217	Glioma pathogenesis-related protein 1 || id:prot-a-1217	genus Barnesiella	Simple mode	14	0.168773543	0.280206492	0.55732261	-0.380431182	0.717978269	1.183852017	0.683566604	2.050283894	1
ebi-a-GCST90016969	prot-a-1217	Glioma pathogenesis-related protein 1 || id:prot-a-1217	genus Barnesiella	Weighted median	14	0.111623864	0.166493791	0.502578234	-0.214703965	0.437951694	1.118092227	0.80678024	1.549530053	1
ebi-a-GCST90016969	prot-a-1217	Glioma pathogenesis-related protein 1 || id:prot-a-1217	genus Barnesiella	Inverse variance weighted	14	-0.005993267	0.115985603	0.958789642	-0.233325049	0.221338514	0.994024657	0.791896127	1.247745739	1
ebi-a-GCST90016969	prot-a-1217	Glioma pathogenesis-related protein 1 || id:prot-a-1217	genus Barnesiella	MR Egger	14	-0.131003658	0.388627208	0.741869127	-0.892712986	0.63070567	0.877214566	0.409543159	1.87893602	1
ebi-a-GCST90016970	prot-a-1217	Glioma pathogenesis-related protein 1 || id:prot-a-1217	genus Bifidobacterium	Simple mode	12	0.340416649	0.296777135	0.27570034	-0.241266535	0.922099833	1.405533082	0.7856322	2.514565017	1
ebi-a-GCST90016970	prot-a-1217	Glioma pathogenesis-related protein 1 || id:prot-a-1217	genus Bifidobacterium	Inverse variance weighted	12	-0.003023581	0.117625946	0.979492592	-0.233570436	0.227523273	0.996980985	0.79170183	1.255486658	1
ebi-a-GCST90016970	prot-a-1217	Glioma pathogenesis-related protein 1 || id:prot-a-1217	genus Bifidobacterium	Weighted median	12	-0.135757775	0.163270345	0.405696472	-0.455767651	0.1842521	0.873054082	0.63396112	1.20231889	1
ebi-a-GCST90016970	prot-a-1217	Glioma pathogenesis-related protein 1 || id:prot-a-1217	genus Bifidobacterium	Weighted mode	12	-0.213916848	0.218064061	0.347685308	-0.641322407	0.213488712	0.807415521	0.52659559	1.237989524	1
ebi-a-GCST90016970	prot-a-1217	Glioma pathogenesis-related protein 1 || id:prot-a-1217	genus Bifidobacterium	MR Egger	12	-0.28178075	0.296625967	0.364529448	-0.863167645	0.299606145	0.754439077	0.421823776	1.349327263	1
ebi-a-GCST90016971	prot-a-1217	Glioma pathogenesis-related protein 1 || id:prot-a-1217	genus Bilophila	Inverse variance weighted	13	-0.148172186	0.128739183	0.24975337	-0.400500984	0.104156612	0.862282629	0.66998431	1.109774246	1
ebi-a-GCST90016971	prot-a-1217	Glioma pathogenesis-related protein 1 || id:prot-a-1217	genus Bilophila	Weighted median	13	-0.208700032	0.175692601	0.234884491	-0.553057529	0.135657465	0.811638665	0.575188464	1.145289525	1
ebi-a-GCST90016971	prot-a-1217	Glioma pathogenesis-related protein 1 || id:prot-a-1217	genus Bilophila	Weighted mode	13	-0.273454609	0.318973534	0.408077092	-0.898642737	0.351733518	0.760746866	0.407121856	1.421529662	1
ebi-a-GCST90016971	prot-a-1217	Glioma pathogenesis-related protein 1 || id:prot-a-1217	genus Bilophila	Simple mode	13	-0.285028198	0.332470465	0.408072733	-0.93667031	0.366613915	0.751993049	0.391930673	1.442840752	1
ebi-a-GCST90016971	prot-a-1217	Glioma pathogenesis-related protein 1 || id:prot-a-1217	genus Bilophila	MR Egger	13	-0.465697351	0.603537677	0.456600253	-1.648631197	0.717236495	0.627697227	0.192312967	2.048763613	1
ebi-a-GCST90016972	prot-a-1217	Glioma pathogenesis-related protein 1 || id:prot-a-1217	genus Blautia	Simple mode	8	0.037895222	0.322173043	0.909669644	-0.593563942	0.669354386	1.038622403	0.552355211	1.952976045	1
ebi-a-GCST90016972	prot-a-1217	Glioma pathogenesis-related protein 1 || id:prot-a-1217	genus Blautia	Inverse variance weighted	8	0.014429488	0.192439669	0.940229131	-0.362752263	0.391611238	1.014534095	0.695758777	1.47936248	1
ebi-a-GCST90016972	prot-a-1217	Glioma pathogenesis-related protein 1 || id:prot-a-1217	genus Blautia	Weighted median	8	-0.096728362	0.219241541	0.659071535	-0.526441782	0.332985058	0.907802566	0.590703085	1.395126453	1
ebi-a-GCST90016972	prot-a-1217	Glioma pathogenesis-related protein 1 || id:prot-a-1217	genus Blautia	Weighted mode	8	-0.145728536	0.265116619	0.599630963	-0.66535711	0.373900038	0.864392323	0.514089909	1.45339186	1
ebi-a-GCST90016972	prot-a-1217	Glioma pathogenesis-related protein 1 || id:prot-a-1217	genus Blautia	MR Egger	8	-0.386868999	0.335016171	0.292091733	-1.043500695	0.269762696	0.679180062	0.352219508	1.309653628	1
ebi-a-GCST90016973	prot-a-1217	Glioma pathogenesis-related protein 1 || id:prot-a-1217	genus Butyricicoccus	Simple mode	8	-0.04048791	0.313301391	0.900810579	-0.654558636	0.573582817	0.960320775	0.519671376	1.774613791	1
ebi-a-GCST90016973	prot-a-1217	Glioma pathogenesis-related protein 1 || id:prot-a-1217	genus Butyricicoccus	Weighted median	8	-0.043665328	0.184476614	0.812890742	-0.405239491	0.317908836	0.957274277	0.666817095	1.374250973	1
ebi-a-GCST90016973	prot-a-1217	Glioma pathogenesis-related protein 1 || id:prot-a-1217	genus Butyricicoccus	Weighted mode	8	-0.140873257	0.219633427	0.541685255	-0.571354774	0.28960826	0.868599394	0.564759798	1.335904058	1
ebi-a-GCST90016973	prot-a-1217	Glioma pathogenesis-related protein 1 || id:prot-a-1217	genus Butyricicoccus	Inverse variance weighted	8	-0.190160613	0.1549519	0.2197386	-0.493866336	0.113545111	0.826826325	0.610262347	1.120242423	1
ebi-a-GCST90016973	prot-a-1217	Glioma pathogenesis-related protein 1 || id:prot-a-1217	genus Butyricicoccus	MR Egger	8	-0.252865829	0.296354727	0.426263627	-0.833721094	0.327989435	0.776572068	0.434429721	1.388174307	1
ebi-a-GCST90016974	prot-a-1217	Glioma pathogenesis-related protein 1 || id:prot-a-1217	genus Butyricimonas	Weighted mode	13	0.133125407	0.208473205	0.535098457	-0.275482075	0.541732889	1.142393253	0.759206041	1.718983089	1
ebi-a-GCST90016974	prot-a-1217	Glioma pathogenesis-related protein 1 || id:prot-a-1217	genus Butyricimonas	Inverse variance weighted	13	0.042494172	0.105577438	0.687321293	-0.164437607	0.249425951	1.043409975	0.848370688	1.283288535	1
ebi-a-GCST90016974	prot-a-1217	Glioma pathogenesis-related protein 1 || id:prot-a-1217	genus Butyricimonas	MR Egger	13	0.042143994	0.351348508	0.906686107	-0.646499081	0.730787069	1.04304466	0.52387662	2.076714483	1
ebi-a-GCST90016974	prot-a-1217	Glioma pathogenesis-related protein 1 || id:prot-a-1217	genus Butyricimonas	Weighted median	13	0.026751073	0.129723755	0.836622438	-0.227507487	0.281009632	1.027112095	0.796516458	1.324466361	1
ebi-a-GCST90016974	prot-a-1217	Glioma pathogenesis-related protein 1 || id:prot-a-1217	genus Butyricimonas	Simple mode	13	-0.084350372	0.218184545	0.705819488	-0.51199208	0.343291336	0.91910917	0.599300535	1.409579364	1
ebi-a-GCST90016975	prot-a-1217	Glioma pathogenesis-related protein 1 || id:prot-a-1217	genus Butyrivibrio	MR Egger	15	0.485596281	0.333034159	0.16854652	-0.167150671	1.138343233	1.625143762	0.846072123	3.121592328	1
ebi-a-GCST90016975	prot-a-1217	Glioma pathogenesis-related protein 1 || id:prot-a-1217	genus Butyrivibrio	Inverse variance weighted	15	0.029205394	0.077522809	0.706372099	-0.122739312	0.181150099	1.029636054	0.88449421	1.198595074	1
ebi-a-GCST90016975	prot-a-1217	Glioma pathogenesis-related protein 1 || id:prot-a-1217	genus Butyrivibrio	Weighted median	15	0.009353683	0.088089039	0.915436035	-0.163300833	0.182008199	1.009397566	0.849335642	1.19962403	1
ebi-a-GCST90016975	prot-a-1217	Glioma pathogenesis-related protein 1 || id:prot-a-1217	genus Butyrivibrio	Simple mode	15	0.00512276	0.132161313	0.969627924	-0.253913414	0.264158933	1.005135903	0.775758969	1.302335163	1
ebi-a-GCST90016975	prot-a-1217	Glioma pathogenesis-related protein 1 || id:prot-a-1217	genus Butyrivibrio	Weighted mode	15	0.00141731	0.124115822	0.991050084	-0.241849702	0.244684322	1.001418315	0.785174179	1.277218059	1
ebi-a-GCST90016976	prot-a-1217	Glioma pathogenesis-related protein 1 || id:prot-a-1217	genus Candidatus Soleaferrea	MR Egger	10	-0.003789385	0.448762112	0.99346945	-0.883363124	0.875784355	0.996217786	0.413390288	2.400757602	1
ebi-a-GCST90016976	prot-a-1217	Glioma pathogenesis-related protein 1 || id:prot-a-1217	genus Candidatus Soleaferrea	Inverse variance weighted	10	-0.097076683	0.09293772	0.296238027	-0.279234614	0.085081248	0.907486415	0.75636243	1.088805527	1
ebi-a-GCST90016976	prot-a-1217	Glioma pathogenesis-related protein 1 || id:prot-a-1217	genus Candidatus Soleaferrea	Weighted mode	10	-0.101005596	0.170953673	0.569168617	-0.436074795	0.234063603	0.903927974	0.646569364	1.263724867	1
ebi-a-GCST90016976	prot-a-1217	Glioma pathogenesis-related protein 1 || id:prot-a-1217	genus Candidatus Soleaferrea	Simple mode	10	-0.106324626	0.181789932	0.572999606	-0.462632893	0.249983641	0.899132719	0.62962373	1.284004411	1
ebi-a-GCST90016976	prot-a-1217	Glioma pathogenesis-related protein 1 || id:prot-a-1217	genus Candidatus Soleaferrea	Weighted median	10	-0.112021201	0.117717488	0.341294543	-0.342747478	0.118705077	0.894025303	0.709817433	1.126037774	1
ebi-a-GCST90016977	prot-a-1217	Glioma pathogenesis-related protein 1 || id:prot-a-1217	genus Catenibacterium	Inverse variance weighted	5	0.225720683	0.095317425	0.017879962	0.038898529	0.412542837	1.253225569	1.039664983	1.510654252	1
ebi-a-GCST90016977	prot-a-1217	Glioma pathogenesis-related protein 1 || id:prot-a-1217	genus Catenibacterium	MR Egger	5	0.196735816	0.859945437	0.833750586	-1.48875724	1.882228873	1.217422375	0.225652914	6.56812808	1
ebi-a-GCST90016977	prot-a-1217	Glioma pathogenesis-related protein 1 || id:prot-a-1217	genus Catenibacterium	Weighted median	5	0.188791138	0.123170248	0.14433358	-0.052622547	0.430204823	1.207788665	0.946738049	1.547572422	1
ebi-a-GCST90016977	prot-a-1217	Glioma pathogenesis-related protein 1 || id:prot-a-1217	genus Catenibacterium	Simple mode	5	0.163453484	0.169344175	0.346096082	-0.1684611	0.495368068	1.177570578	0.869964132	1.593102165	1
ebi-a-GCST90016977	prot-a-1217	Glioma pathogenesis-related protein 1 || id:prot-a-1217	genus Catenibacterium	Weighted mode	5	0.161009553	0.160869838	0.38552826	-0.154295329	0.476314434	1.17469619	0.847018881	1.627129216	1
ebi-a-GCST90016978	prot-a-1217	Glioma pathogenesis-related protein 1 || id:prot-a-1217	genus Christensenellaceae R 7	Weighted median	10	0.314555028	0.206510544	0.127710895	-0.090205637	0.719315693	1.369649719	0.913743266	2.053027829	1
ebi-a-GCST90016978	prot-a-1217	Glioma pathogenesis-related protein 1 || id:prot-a-1217	genus Christensenellaceae R 7	Simple mode	10	0.291731844	0.351172937	0.427610501	-0.396567112	0.9800308	1.338743977	0.672625134	2.664538308	1
ebi-a-GCST90016978	prot-a-1217	Glioma pathogenesis-related protein 1 || id:prot-a-1217	genus Christensenellaceae R 7	Weighted mode	10	0.281683746	0.308255569	0.38464908	-0.322497169	0.885864661	1.325359504	0.724337983	2.425080357	1
ebi-a-GCST90016978	prot-a-1217	Glioma pathogenesis-related protein 1 || id:prot-a-1217	genus Christensenellaceae R 7	MR Egger	10	0.276453669	0.493113222	0.590401666	-0.690048246	1.242955585	1.318445867	0.50155187	3.465841933	1
ebi-a-GCST90016978	prot-a-1217	Glioma pathogenesis-related protein 1 || id:prot-a-1217	genus Christensenellaceae R 7	Inverse variance weighted	10	0.17146395	0.15660252	0.273560866	-0.135476988	0.478404888	1.187041349	0.873299259	1.613498637	1
ebi-a-GCST90016979	prot-a-1217	Glioma pathogenesis-related protein 1 || id:prot-a-1217	genus Clostridium innocuum	Simple mode	9	0.129725775	0.167575891	0.461115887	-0.198722971	0.458174522	1.138516131	0.819776963	1.581184931	1
ebi-a-GCST90016979	prot-a-1217	Glioma pathogenesis-related protein 1 || id:prot-a-1217	genus Clostridium innocuum	Weighted mode	9	0.119765588	0.170900737	0.503303405	-0.215199856	0.454731033	1.127232584	0.806380264	1.575749501	1
ebi-a-GCST90016979	prot-a-1217	Glioma pathogenesis-related protein 1 || id:prot-a-1217	genus Clostridium innocuum	Weighted median	9	0.096451576	0.111346598	0.386364971	-0.121787757	0.314690908	1.101256252	0.885336255	1.36983584	1
ebi-a-GCST90016979	prot-a-1217	Glioma pathogenesis-related protein 1 || id:prot-a-1217	genus Clostridium innocuum	Inverse variance weighted	9	0.059216567	0.081981084	0.470097833	-0.101466358	0.219899492	1.061004994	0.903511575	1.245951496	1
ebi-a-GCST90016979	prot-a-1217	Glioma pathogenesis-related protein 1 || id:prot-a-1217	genus Clostridium innocuum	MR Egger	9	-0.389875855	0.41611041	0.379974145	-1.20545226	0.425700549	0.677140933	0.299556492	1.530662348	1
ebi-a-GCST90016980	prot-a-1217	Glioma pathogenesis-related protein 1 || id:prot-a-1217	genus Clostridium sensustricto1	Simple mode	7	-0.103030412	0.297638721	0.741038529	-0.686402306	0.480341482	0.902099538	0.503383836	1.616626356	1
ebi-a-GCST90016980	prot-a-1217	Glioma pathogenesis-related protein 1 || id:prot-a-1217	genus Clostridium sensustricto1	Weighted mode	7	-0.108242753	0.285010547	0.717184417	-0.666863424	0.450377918	0.897409721	0.51331611	1.568904991	1
ebi-a-GCST90016980	prot-a-1217	Glioma pathogenesis-related protein 1 || id:prot-a-1217	genus Clostridium sensustricto1	Weighted median	7	-0.138054063	0.195270177	0.479572691	-0.520783611	0.244675485	0.871051599	0.594054858	1.277206773	1
ebi-a-GCST90016980	prot-a-1217	Glioma pathogenesis-related protein 1 || id:prot-a-1217	genus Clostridium sensustricto1	Inverse variance weighted	7	-0.198229625	0.151955497	0.192054908	-0.496062399	0.099603148	0.820181497	0.608923644	1.104732416	1
ebi-a-GCST90016980	prot-a-1217	Glioma pathogenesis-related protein 1 || id:prot-a-1217	genus Clostridium sensustricto1	MR Egger	7	-0.351815596	0.353631007	0.36547877	-1.04493237	0.341301177	0.703409821	0.351715605	1.406776866	1
ebi-a-GCST90016981	prot-a-1217	Glioma pathogenesis-related protein 1 || id:prot-a-1217	genus Collinsella	Simple mode	9	0.202246594	0.343705351	0.572477581	-0.471415895	0.875909082	1.224149838	0.624117957	2.40105706	1
ebi-a-GCST90016981	prot-a-1217	Glioma pathogenesis-related protein 1 || id:prot-a-1217	genus Collinsella	Weighted mode	9	0.172802645	0.33640986	0.621367391	-0.486560681	0.832165971	1.1886315	0.61473704	2.298291386	1
ebi-a-GCST90016981	prot-a-1217	Glioma pathogenesis-related protein 1 || id:prot-a-1217	genus Collinsella	Weighted median	9	0.140972073	0.2033222	0.488094174	-0.257539439	0.539483584	1.151392492	0.772951141	1.715120918	1
ebi-a-GCST90016981	prot-a-1217	Glioma pathogenesis-related protein 1 || id:prot-a-1217	genus Collinsella	Inverse variance weighted	9	-0.003307016	0.154960501	0.982973617	-0.307029598	0.300415566	0.996698446	0.735628828	1.350419879	1
ebi-a-GCST90016981	prot-a-1217	Glioma pathogenesis-related protein 1 || id:prot-a-1217	genus Collinsella	MR Egger	9	-0.969864605	0.5456292	0.118725249	-2.039297838	0.099568627	0.379134367	0.130120044	1.10469428	1
ebi-a-GCST90016982	prot-a-1217	Glioma pathogenesis-related protein 1 || id:prot-a-1217	genus Coprobacter	MR Egger	11	0.3841593	0.22314172	0.11079548	-0.053198464	0.8215171	1.468379	0.9481918	2.273947	1
ebi-a-GCST90016982	prot-a-1217	Glioma pathogenesis-related protein 1 || id:prot-a-1217	genus Coprobacter	Simple mode	11	0.2713375	0.18133705	0.15844996	-0.084083098	0.6267581	1.311718	0.9193549	1.871533	1
ebi-a-GCST90016982	prot-a-1217	Glioma pathogenesis-related protein 1 || id:prot-a-1217	genus Coprobacter	Weighted mode	11	0.2515199	0.14906017	0.11536372	-0.04063808	0.5436778	1.285978	0.9601766	1.72233	1
ebi-a-GCST90016982	prot-a-1217	Glioma pathogenesis-related protein 1 || id:prot-a-1217	genus Coprobacter	Weighted median	11	0.2383795	0.10673875	0.02552928	0.029171519	0.4475874	1.269191	1.0296012	1.564533	1
ebi-a-GCST90016982	prot-a-1217	Glioma pathogenesis-related protein 1 || id:prot-a-1217	genus Coprobacter	Inverse variance weighted	11	0.1556528	0.07639827	0.04161126	0.005912241	0.3053934	1.168421	1.0059298	1.357159	1
ebi-a-GCST90016983	prot-a-1217	Glioma pathogenesis-related protein 1 || id:prot-a-1217	genus Coprococcus1	MR Egger	11	0.527173054	0.286957439	0.099366603	-0.035263526	1.089609634	1.694136301	0.965350987	2.973113244	1
ebi-a-GCST90016983	prot-a-1217	Glioma pathogenesis-related protein 1 || id:prot-a-1217	genus Coprococcus1	Weighted mode	11	0.326985556	0.255671806	0.229803613	-0.174131184	0.828102297	1.386781447	0.840186671	2.288970829	1
ebi-a-GCST90016983	prot-a-1217	Glioma pathogenesis-related protein 1 || id:prot-a-1217	genus Coprococcus1	Weighted median	11	0.164092752	0.18073952	0.363932981	-0.190156707	0.518342211	1.178323602	0.826829554	1.679241513	1
ebi-a-GCST90016983	prot-a-1217	Glioma pathogenesis-related protein 1 || id:prot-a-1217	genus Coprococcus1	Inverse variance weighted	11	0.086854254	0.131070224	0.507551951	-0.170043384	0.343751893	1.090737698	0.843628216	1.410228704	1
ebi-a-GCST90016983	prot-a-1217	Glioma pathogenesis-related protein 1 || id:prot-a-1217	genus Coprococcus1	Simple mode	11	-0.294132773	0.343322568	0.411657158	-0.967045006	0.37877946	0.745177546	0.380204883	1.460500902	1
ebi-a-GCST90016984	prot-a-1217	Glioma pathogenesis-related protein 1 || id:prot-a-1217	genus Coprococcus2	Simple mode	8	0.071218346	0.305175731	0.822152881	-0.526926088	0.669362779	1.073815663	0.590417073	1.952992437	1
ebi-a-GCST90016984	prot-a-1217	Glioma pathogenesis-related protein 1 || id:prot-a-1217	genus Coprococcus2	Weighted mode	8	0.057717818	0.299503828	0.852656835	-0.529309684	0.644745321	1.059416006	0.589011433	1.905501676	1
ebi-a-GCST90016984	prot-a-1217	Glioma pathogenesis-related protein 1 || id:prot-a-1217	genus Coprococcus2	Weighted median	8	0.011876825	0.18947237	0.950018393	-0.359489019	0.38324267	1.011947635	0.698032916	1.467033992	1
ebi-a-GCST90016984	prot-a-1217	Glioma pathogenesis-related protein 1 || id:prot-a-1217	genus Coprococcus2	Inverse variance weighted	8	0.010630289	0.145665622	0.941824153	-0.274874331	0.296134909	1.010686991	0.759667584	1.34465155	1
ebi-a-GCST90016984	prot-a-1217	Glioma pathogenesis-related protein 1 || id:prot-a-1217	genus Coprococcus2	MR Egger	8	-0.754634476	1.140165884	0.532639424	-2.989359607	1.480090656	0.470182446	0.050319651	4.393343945	1
ebi-a-GCST90016985	prot-a-1217	Glioma pathogenesis-related protein 1 || id:prot-a-1217	genus Coprococcus3	MR Egger	9	0.904779076	0.594621184	0.171918382	-0.260678443	2.070236596	2.171385875	0.770528648	7.926698322	1
ebi-a-GCST90016985	prot-a-1217	Glioma pathogenesis-related protein 1 || id:prot-a-1217	genus Coprococcus3	Inverse variance weighted	9	0.018771001	0.16055728	0.906930144	-0.295921268	0.33346327	1.018948284	0.74384599	1.395793778	1
ebi-a-GCST90016985	prot-a-1217	Glioma pathogenesis-related protein 1 || id:prot-a-1217	genus Coprococcus3	Weighted median	9	-0.078298147	0.213747876	0.714133201	-0.497243985	0.34064769	0.924688692	0.608204573	1.405857856	1
ebi-a-GCST90016985	prot-a-1217	Glioma pathogenesis-related protein 1 || id:prot-a-1217	genus Coprococcus3	Weighted mode	9	-0.119219788	0.364614028	0.752077728	-0.833863283	0.595423707	0.887612692	0.434367954	1.813799301	1
ebi-a-GCST90016985	prot-a-1217	Glioma pathogenesis-related protein 1 || id:prot-a-1217	genus Coprococcus3	Simple mode	9	-0.144877598	0.369283071	0.705066071	-0.868672417	0.578917222	0.86512818	0.419508112	1.784105594	1
ebi-a-GCST90016986	prot-a-1217	Glioma pathogenesis-related protein 1 || id:prot-a-1217	genus Defluviitaleaceae UCG011	MR Egger	9	0.30547334	0.475137628	0.5407582	-0.625796412	1.236743091	1.357267299	0.53483531	3.444377155	1
ebi-a-GCST90016986	prot-a-1217	Glioma pathogenesis-related protein 1 || id:prot-a-1217	genus Defluviitaleaceae UCG011	Simple mode	9	0.06712954	0.267058861	0.807867472	-0.456305828	0.590564909	1.069434004	0.633620029	1.805007792	1
ebi-a-GCST90016986	prot-a-1217	Glioma pathogenesis-related protein 1 || id:prot-a-1217	genus Defluviitaleaceae UCG011	Weighted median	9	0.060505772	0.154427689	0.695201194	-0.242172499	0.363184043	1.062373729	0.784920768	1.43790047	1
ebi-a-GCST90016986	prot-a-1217	Glioma pathogenesis-related protein 1 || id:prot-a-1217	genus Defluviitaleaceae UCG011	Inverse variance weighted	9	0.05784785	0.134860793	0.667963321	-0.206479305	0.322175005	1.059553772	0.813443096	1.380126284	1
ebi-a-GCST90016986	prot-a-1217	Glioma pathogenesis-related protein 1 || id:prot-a-1217	genus Defluviitaleaceae UCG011	Weighted mode	9	0.015990675	0.230838648	0.94647326	-0.436453076	0.468434425	1.01611921	0.646324826	1.597491243	1
ebi-a-GCST90016987	prot-a-1217	Glioma pathogenesis-related protein 1 || id:prot-a-1217	genus Desulfovibrio	Simple mode	10	0.376419166	0.237990942	0.148187526	-0.09004308	0.842881412	1.457057755	0.913891814	2.323051008	1
ebi-a-GCST90016987	prot-a-1217	Glioma pathogenesis-related protein 1 || id:prot-a-1217	genus Desulfovibrio	Weighted mode	10	0.373149999	0.273943212	0.206266381	-0.163778696	0.910078694	1.452302167	0.848929872	2.484518042	1
ebi-a-GCST90016987	prot-a-1217	Glioma pathogenesis-related protein 1 || id:prot-a-1217	genus Desulfovibrio	Weighted median	10	0.222425784	0.147857079	0.132496516	-0.067374091	0.512225659	1.249103112	0.934845418	1.669001693	1
ebi-a-GCST90016987	prot-a-1217	Glioma pathogenesis-related protein 1 || id:prot-a-1217	genus Desulfovibrio	Inverse variance weighted	10	0.136504258	0.109609103	0.212994539	-0.078329584	0.351338099	1.146259758	0.924659623	1.420967673	1
ebi-a-GCST90016987	prot-a-1217	Glioma pathogenesis-related protein 1 || id:prot-a-1217	genus Desulfovibrio	MR Egger	10	-0.104137752	0.339560174	0.766914234	-0.769675692	0.561400189	0.901101161	0.463163252	1.753125489	1
ebi-a-GCST90016988	prot-a-1217	Glioma pathogenesis-related protein 1 || id:prot-a-1217	genus Dialister	Weighted mode	11	0.251023623	0.287012008	0.402303047	-0.311519912	0.813567158	1.285340447	0.732333028	2.255940948	1
ebi-a-GCST90016988	prot-a-1217	Glioma pathogenesis-related protein 1 || id:prot-a-1217	genus Dialister	MR Egger	11	0.244058099	0.488289633	0.629191486	-0.712989582	1.201105781	1.276418487	0.490176582	3.323790274	1
ebi-a-GCST90016988	prot-a-1217	Glioma pathogenesis-related protein 1 || id:prot-a-1217	genus Dialister	Inverse variance weighted	11	-0.070457904	0.123065712	0.566967966	-0.311666699	0.170750891	0.931966971	0.732225539	1.186195221	1
ebi-a-GCST90016988	prot-a-1217	Glioma pathogenesis-related protein 1 || id:prot-a-1217	genus Dialister	Weighted median	11	-0.109592781	0.162277513	0.499458661	-0.427656706	0.208471145	0.896199011	0.652035216	1.231793386	1
ebi-a-GCST90016988	prot-a-1217	Glioma pathogenesis-related protein 1 || id:prot-a-1217	genus Dialister	Simple mode	11	-0.278415554	0.29832237	0.372666026	-0.8631274	0.306296291	0.756982189	0.421840752	1.358384725	1
ebi-a-GCST90016989	prot-a-1217	Glioma pathogenesis-related protein 1 || id:prot-a-1217	genus Dorea	MR Egger	10	0.263357557	0.619865276	0.682133227	-0.951578384	1.478293498	1.301291922	0.386131079	4.385455503	1
ebi-a-GCST90016989	prot-a-1217	Glioma pathogenesis-related protein 1 || id:prot-a-1217	genus Dorea	Inverse variance weighted	10	0.142705579	0.216230668	0.5092736	-0.28110653	0.566517689	1.15339017	0.754947906	1.762120104	1
ebi-a-GCST90016989	prot-a-1217	Glioma pathogenesis-related protein 1 || id:prot-a-1217	genus Dorea	Weighted median	10	-0.022521869	0.232359108	0.922784375	-0.477945721	0.432901983	0.977729855	0.620055852	1.541725098	1
ebi-a-GCST90016989	prot-a-1217	Glioma pathogenesis-related protein 1 || id:prot-a-1217	genus Dorea	Simple mode	10	-0.249700648	0.463938505	0.603479453	-1.159020117	0.659618822	0.779033954	0.313793511	1.934054974	1
ebi-a-GCST90016989	prot-a-1217	Glioma pathogenesis-related protein 1 || id:prot-a-1217	genus Dorea	Weighted mode	10	-0.322504564	0.436820673	0.479141013	-1.178673084	0.533663956	0.724332626	0.307686742	1.70516854	1
ebi-a-GCST90016990	prot-a-1217	Glioma pathogenesis-related protein 1 || id:prot-a-1217	genus Eggerthella	Simple mode	10	0.140674983	0.20166101	0.50306023	-0.254580597	0.535930563	1.151050476	0.775241569	1.70903787	1
ebi-a-GCST90016990	prot-a-1217	Glioma pathogenesis-related protein 1 || id:prot-a-1217	genus Eggerthella	Weighted mode	10	0.130621626	0.201346061	0.532707438	-0.264016655	0.525259906	1.139536528	0.767960749	1.690898265	1
ebi-a-GCST90016990	prot-a-1217	Glioma pathogenesis-related protein 1 || id:prot-a-1217	genus Eggerthella	Weighted median	10	0.057419203	0.117365662	0.624676458	-0.172617494	0.2874559	1.059099695	0.841459417	1.333031804	1
ebi-a-GCST90016990	prot-a-1217	Glioma pathogenesis-related protein 1 || id:prot-a-1217	genus Eggerthella	Inverse variance weighted	10	-0.000762359	0.086481236	0.992966489	-0.170265583	0.168740864	0.999237931	0.843440784	1.183813331	1
ebi-a-GCST90016990	prot-a-1217	Glioma pathogenesis-related protein 1 || id:prot-a-1217	genus Eggerthella	MR Egger	10	-0.518749537	0.390523666	0.220707461	-1.284175923	0.246676848	0.595264439	0.276878659	1.279765488	1
ebi-a-GCST90016991	prot-a-1217	Glioma pathogenesis-related protein 1 || id:prot-a-1217	genus Eisenbergiella	Inverse variance weighted	11	0.077313011	0.086994839	0.374160022	-0.093196873	0.247822895	1.080380194	0.911014128	1.281232999	1
ebi-a-GCST90016991	prot-a-1217	Glioma pathogenesis-related protein 1 || id:prot-a-1217	genus Eisenbergiella	Weighted median	11	0.027790572	0.115884126	0.810474883	-0.199342316	0.254923459	1.028180332	0.819269396	1.290362852	1
ebi-a-GCST90016991	prot-a-1217	Glioma pathogenesis-related protein 1 || id:prot-a-1217	genus Eisenbergiella	Weighted mode	11	0.001945579	0.159244191	0.990492332	-0.310173035	0.314064193	1.001947473	0.733320055	1.368977613	1
ebi-a-GCST90016991	prot-a-1217	Glioma pathogenesis-related protein 1 || id:prot-a-1217	genus Eisenbergiella	Simple mode	11	0.001945579	0.174862916	0.991341515	-0.340785736	0.344676894	1.001947473	0.711211279	1.411533771	1
ebi-a-GCST90016991	prot-a-1217	Glioma pathogenesis-related protein 1 || id:prot-a-1217	genus Eisenbergiella	MR Egger	11	-0.208328968	0.678459542	0.765782406	-1.53810967	1.121451735	0.811939891	0.214786736	3.06930679	1
ebi-a-GCST90016992	prot-a-1217	Glioma pathogenesis-related protein 1 || id:prot-a-1217	genus Enterorhabdus	MR Egger	6	0.090037315	0.325229958	0.795618386	-0.547413403	0.727488033	1.094215114	0.578444079	2.069874616	1
ebi-a-GCST90016992	prot-a-1217	Glioma pathogenesis-related protein 1 || id:prot-a-1217	genus Enterorhabdus	Inverse variance weighted	6	-0.069718438	0.123096095	0.571139512	-0.310986785	0.171549909	0.932656384	0.732723559	1.187143391	1
ebi-a-GCST90016992	prot-a-1217	Glioma pathogenesis-related protein 1 || id:prot-a-1217	genus Enterorhabdus	Weighted median	6	-0.079212973	0.158259983	0.616705924	-0.38940254	0.230976594	0.92384315	0.67746151	1.259829751	1
ebi-a-GCST90016992	prot-a-1217	Glioma pathogenesis-related protein 1 || id:prot-a-1217	genus Enterorhabdus	Weighted mode	6	-0.088724954	0.206786076	0.685733481	-0.494025664	0.316575755	0.915097233	0.610165124	1.372420206	1
ebi-a-GCST90016992	prot-a-1217	Glioma pathogenesis-related protein 1 || id:prot-a-1217	genus Enterorhabdus	Simple mode	6	-0.177036333	0.229988456	0.476214895	-0.627813707	0.273741041	0.837749346	0.533757477	1.31487426	1
ebi-a-GCST90016993	prot-a-1217	Glioma pathogenesis-related protein 1 || id:prot-a-1217	genus Erysipelatoclostridium	Simple mode	15	0.205108177	0.24160843	0.410202844	-0.268444345	0.678660699	1.227657862	0.764567974	1.971235885	1
ebi-a-GCST90016993	prot-a-1217	Glioma pathogenesis-related protein 1 || id:prot-a-1217	genus Erysipelatoclostridium	Weighted mode	15	0.172812619	0.222349856	0.449968715	-0.262993099	0.608618336	1.188643355	0.768747202	1.837890298	1
ebi-a-GCST90016993	prot-a-1217	Glioma pathogenesis-related protein 1 || id:prot-a-1217	genus Erysipelatoclostridium	Inverse variance weighted	15	0.074490521	0.093998948	0.428091796	-0.109747417	0.258728459	1.077335131	0.896060436	1.295282035	1
ebi-a-GCST90016993	prot-a-1217	Glioma pathogenesis-related protein 1 || id:prot-a-1217	genus Erysipelatoclostridium	Weighted median	15	0.032724541	0.131504357	0.803478687	-0.225023999	0.29047308	1.033265877	0.798497056	1.337059875	1
ebi-a-GCST90016993	prot-a-1217	Glioma pathogenesis-related protein 1 || id:prot-a-1217	genus Erysipelatoclostridium	MR Egger	15	0.030892934	0.366003737	0.934019579	-0.686474391	0.748260259	1.031375072	0.503347551	2.113320186	1
ebi-a-GCST90016994	prot-a-1217	Glioma pathogenesis-related protein 1 || id:prot-a-1217	genus Erysipelotrichaceae UCG003	MR Egger	9	0.659972945	0.543584269	0.264071059	-0.405452222	1.725398112	1.934739989	0.666675257	5.614755889	1
ebi-a-GCST90016994	prot-a-1217	Glioma pathogenesis-related protein 1 || id:prot-a-1217	genus Erysipelotrichaceae UCG003	Inverse variance weighted	9	0.082250512	0.212662467	0.698929799	-0.334567924	0.499068948	1.085727763	0.715647233	1.64718694	1
ebi-a-GCST90016994	prot-a-1217	Glioma pathogenesis-related protein 1 || id:prot-a-1217	genus Erysipelotrichaceae UCG003	Weighted median	9	-0.122617869	0.247523198	0.620332402	-0.607763337	0.362527599	0.884601632	0.544567522	1.436956879	1
ebi-a-GCST90016994	prot-a-1217	Glioma pathogenesis-related protein 1 || id:prot-a-1217	genus Erysipelotrichaceae UCG003	Weighted mode	9	-0.141619231	0.379631812	0.718806449	-0.885697583	0.602459121	0.867951683	0.412426371	1.826605126	1
ebi-a-GCST90016994	prot-a-1217	Glioma pathogenesis-related protein 1 || id:prot-a-1217	genus Erysipelotrichaceae UCG003	Simple mode	9	-0.141619231	0.403865473	0.734898415	-0.933195558	0.649957097	0.867951683	0.393294903	1.915458648	1
ebi-a-GCST90016995	prot-a-1217	Glioma pathogenesis-related protein 1 || id:prot-a-1217	genus Escherichia Shigella	Simple mode	10	0.134916722	0.291114134	0.654045677	-0.43566698	0.705500424	1.144441474	0.646833098	2.02485972	1
ebi-a-GCST90016995	prot-a-1217	Glioma pathogenesis-related protein 1 || id:prot-a-1217	genus Escherichia Shigella	MR Egger	10	0.070895351	0.375982243	0.855132899	-0.666029846	0.807820547	1.073468882	0.513744178	2.243014113	1
ebi-a-GCST90016995	prot-a-1217	Glioma pathogenesis-related protein 1 || id:prot-a-1217	genus Escherichia Shigella	Weighted mode	10	0.025870289	0.256661283	0.921922571	-0.477185826	0.528926404	1.026207829	0.620527208	1.697109321	1
ebi-a-GCST90016995	prot-a-1217	Glioma pathogenesis-related protein 1 || id:prot-a-1217	genus Escherichia Shigella	Weighted median	10	-0.054805053	0.17647715	0.756142425	-0.400700267	0.291090162	0.94666968	0.669850807	1.337885204	1
ebi-a-GCST90016995	prot-a-1217	Glioma pathogenesis-related protein 1 || id:prot-a-1217	genus Escherichia Shigella	Inverse variance weighted	10	-0.15951559	0.131004771	0.223363881	-0.416284942	0.097253761	0.852556676	0.659492327	1.102140018	1
ebi-a-GCST90016996	prot-a-1217	Glioma pathogenesis-related protein 1 || id:prot-a-1217	genus Eubacterium brachy	MR Egger	10	0.416670241	0.292137959	0.191623061	-0.155920158	0.98926064	1.516902218	0.855627502	2.689245418	1
ebi-a-GCST90016996	prot-a-1217	Glioma pathogenesis-related protein 1 || id:prot-a-1217	genus Eubacterium brachy	Inverse variance weighted	10	0.111170621	0.076886706	0.148204768	-0.039527323	0.261868566	1.117585574	0.961243689	1.299355751	1
ebi-a-GCST90016996	prot-a-1217	Glioma pathogenesis-related protein 1 || id:prot-a-1217	genus Eubacterium brachy	Weighted median	10	0.071603745	0.101200606	0.479229317	-0.126749442	0.269956932	1.074229591	0.880954375	1.309908034	1
ebi-a-GCST90016996	prot-a-1217	Glioma pathogenesis-related protein 1 || id:prot-a-1217	genus Eubacterium brachy	Weighted mode	10	0.049625984	0.164375769	0.769583961	-0.272550524	0.371802491	1.050877978	0.761434958	1.450346497	1
ebi-a-GCST90016996	prot-a-1217	Glioma pathogenesis-related protein 1 || id:prot-a-1217	genus Eubacterium brachy	Simple mode	10	0.049625984	0.162256868	0.766676503	-0.268397477	0.367649445	1.050877978	0.764603808	1.444335631	1
ebi-a-GCST90016997	prot-a-1217	Glioma pathogenesis-related protein 1 || id:prot-a-1217	genus Eubacterium coprostanoligenes	MR Egger	13	0.446197436	0.553430207	0.437188129	-0.63852577	1.530920642	1.562359902	0.528070348	4.622430469	1
ebi-a-GCST90016997	prot-a-1217	Glioma pathogenesis-related protein 1 || id:prot-a-1217	genus Eubacterium coprostanoligenes	Weighted mode	13	0.210302151	0.336615381	0.543828516	-0.449463996	0.870068298	1.234050873	0.637970014	2.38707388	1
ebi-a-GCST90016997	prot-a-1217	Glioma pathogenesis-related protein 1 || id:prot-a-1217	genus Eubacterium coprostanoligenes	Weighted median	13	0.187152834	0.186455348	0.315503581	-0.178299648	0.552605316	1.20581156	0.836691673	1.737774578	1
ebi-a-GCST90016997	prot-a-1217	Glioma pathogenesis-related protein 1 || id:prot-a-1217	genus Eubacterium coprostanoligenes	Simple mode	13	0.181367173	0.368968006	0.631903616	-0.541810118	0.904544465	1.198855286	0.581694363	2.470806128	1
ebi-a-GCST90016997	prot-a-1217	Glioma pathogenesis-related protein 1 || id:prot-a-1217	genus Eubacterium coprostanoligenes	Inverse variance weighted	13	0.139124864	0.137366453	0.311155279	-0.130113383	0.408363111	1.149267594	0.877995876	1.50435331	1
ebi-a-GCST90016998	prot-a-1217	Glioma pathogenesis-related protein 1 || id:prot-a-1217	genus Eubacterium eligens	Weighted mode	8	0.304230302	0.303704571	0.349836026	-0.291030658	0.899491261	1.355581213	0.747492761	2.458352134	1
ebi-a-GCST90016998	prot-a-1217	Glioma pathogenesis-related protein 1 || id:prot-a-1217	genus Eubacterium eligens	Simple mode	8	0.304230302	0.32089721	0.374670235	-0.324728231	0.933188834	1.355581213	0.722723741	2.542604206	1
ebi-a-GCST90016998	prot-a-1217	Glioma pathogenesis-related protein 1 || id:prot-a-1217	genus Eubacterium eligens	Weighted median	8	0.226811991	0.199301002	0.255104873	-0.163817973	0.617441955	1.254593971	0.84889653	1.854178898	1
ebi-a-GCST90016998	prot-a-1217	Glioma pathogenesis-related protein 1 || id:prot-a-1217	genus Eubacterium eligens	MR Egger	8	0.195758005	0.674060104	0.781274161	-1.125399797	1.516915808	1.216232548	0.324522698	4.5581453	1
ebi-a-GCST90016998	prot-a-1217	Glioma pathogenesis-related protein 1 || id:prot-a-1217	genus Eubacterium eligens	Inverse variance weighted	8	0.194885237	0.159393932	0.221456595	-0.11752687	0.507297343	1.215171522	0.889116621	1.660796561	1
ebi-a-GCST90016999	prot-a-1217	Glioma pathogenesis-related protein 1 || id:prot-a-1217	genus Eubacterium fissicatena	MR Egger	9	0.359289997	0.414278637	0.414534261	-0.452696132	1.171276126	1.432312107	0.635911337	3.226106932	1
ebi-a-GCST90016999	prot-a-1217	Glioma pathogenesis-related protein 1 || id:prot-a-1217	genus Eubacterium fissicatena	Weighted median	9	0.029886079	0.099153435	0.763100008	-0.164454654	0.224226812	1.03033715	0.848356226	1.251354809	1
ebi-a-GCST90016999	prot-a-1217	Glioma pathogenesis-related protein 1 || id:prot-a-1217	genus Eubacterium fissicatena	Simple mode	9	0.026703384	0.152927783	0.86572083	-0.273035071	0.32644184	1.027063115	0.761066096	1.386027635	1
ebi-a-GCST90016999	prot-a-1217	Glioma pathogenesis-related protein 1 || id:prot-a-1217	genus Eubacterium fissicatena	Weighted mode	9	0.020345243	0.15094863	0.896113169	-0.275514072	0.316204558	1.020553618	0.759181748	1.371910862	1
ebi-a-GCST90016999	prot-a-1217	Glioma pathogenesis-related protein 1 || id:prot-a-1217	genus Eubacterium fissicatena	Inverse variance weighted	9	0.00573373	0.078389019	0.941691089	-0.147908748	0.159376207	1.005750199	0.862509817	1.172779072	1
ebi-a-GCST90017000	prot-a-1217	Glioma pathogenesis-related protein 1 || id:prot-a-1217	genus Eubacterium hallii	Inverse variance weighted	16	-0.036646832	0.106348932	0.730402244	-0.245090739	0.171797074	0.964016535	0.782633519	1.187436848	1
ebi-a-GCST90017000	prot-a-1217	Glioma pathogenesis-related protein 1 || id:prot-a-1217	genus Eubacterium hallii	Simple mode	16	-0.07995335	0.244209247	0.747892337	-0.558603473	0.398696773	0.923159411	0.57200733	1.489881778	1
ebi-a-GCST90017000	prot-a-1217	Glioma pathogenesis-related protein 1 || id:prot-a-1217	genus Eubacterium hallii	Weighted mode	16	-0.112826275	0.213423859	0.604783742	-0.531137038	0.305484488	0.893305836	0.587936084	1.35728243	1
ebi-a-GCST90017000	prot-a-1217	Glioma pathogenesis-related protein 1 || id:prot-a-1217	genus Eubacterium hallii	Weighted median	16	-0.133585421	0.141667153	0.345705109	-0.411253041	0.144082198	0.874952726	0.66281919	1.154979042	1
ebi-a-GCST90017000	prot-a-1217	Glioma pathogenesis-related protein 1 || id:prot-a-1217	genus Eubacterium hallii	MR Egger	16	-0.228118959	0.223658247	0.325057545	-0.666489122	0.210251204	0.796029559	0.513508282	1.233988004	1
ebi-a-GCST90017001	prot-a-1217	Glioma pathogenesis-related protein 1 || id:prot-a-1217	genus Eubacterium nodatum	MR Egger	11	0.08730939	0.463592643	0.854794372	-0.82133219	0.99595097	1.091234245	0.439845307	2.707297678	1
ebi-a-GCST90017001	prot-a-1217	Glioma pathogenesis-related protein 1 || id:prot-a-1217	genus Eubacterium nodatum	Inverse variance weighted	11	-0.004936691	0.100409404	0.960787304	-0.201739123	0.191865741	0.995075474	0.817308117	1.21150785	1
ebi-a-GCST90017001	prot-a-1217	Glioma pathogenesis-related protein 1 || id:prot-a-1217	genus Eubacterium nodatum	Weighted median	11	-0.057457006	0.096790008	0.552762698	-0.247165421	0.13225141	0.944162483	0.781011487	1.141395241	1
ebi-a-GCST90017001	prot-a-1217	Glioma pathogenesis-related protein 1 || id:prot-a-1217	genus Eubacterium nodatum	Simple mode	11	-0.072141624	0.163188271	0.667841458	-0.391990634	0.247707387	0.93039912	0.675710442	1.281085015	1
ebi-a-GCST90017001	prot-a-1217	Glioma pathogenesis-related protein 1 || id:prot-a-1217	genus Eubacterium nodatum	Weighted mode	11	-0.083693008	0.158541606	0.609086942	-0.394434556	0.227048541	0.919713558	0.674061075	1.25489078	1
ebi-a-GCST90017002	prot-a-1217	Glioma pathogenesis-related protein 1 || id:prot-a-1217	genus Eubacterium oxidoreducens	Inverse variance weighted	5	-0.070976354	0.150443945	0.637084256	-0.365846486	0.223893778	0.931483918	0.693609272	1.250938135	1
ebi-a-GCST90017002	prot-a-1217	Glioma pathogenesis-related protein 1 || id:prot-a-1217	genus Eubacterium oxidoreducens	Weighted median	5	-0.249106728	0.17092083	0.144995168	-0.584111555	0.0858981	0.779496775	0.557601039	1.089695282	1
ebi-a-GCST90017002	prot-a-1217	Glioma pathogenesis-related protein 1 || id:prot-a-1217	genus Eubacterium oxidoreducens	Weighted mode	5	-0.294081213	0.240470552	0.288475121	-0.765403495	0.17724107	0.745215968	0.465146209	1.193918876	1
ebi-a-GCST90017002	prot-a-1217	Glioma pathogenesis-related protein 1 || id:prot-a-1217	genus Eubacterium oxidoreducens	Simple mode	5	-0.300110815	0.24691375	0.291025611	-0.784061765	0.183840134	0.740736131	0.45654785	1.201823677	1
ebi-a-GCST90017002	prot-a-1217	Glioma pathogenesis-related protein 1 || id:prot-a-1217	genus Eubacterium oxidoreducens	MR Egger	5	-0.724793266	0.405593777	0.171906626	-1.519757069	0.070170536	0.484424706	0.218765025	1.072691098	1
ebi-a-GCST90017003	prot-a-1217	Glioma pathogenesis-related protein 1 || id:prot-a-1217	genus Eubacterium rectale	Weighted mode	8	0.206530026	0.327096357	0.547832216	-0.434578833	0.847638885	1.229404648	0.647537331	2.334129194	1
ebi-a-GCST90017003	prot-a-1217	Glioma pathogenesis-related protein 1 || id:prot-a-1217	genus Eubacterium rectale	Simple mode	8	0.206530026	0.336767397	0.559088026	-0.453534072	0.866594125	1.229404648	0.635378705	2.378795161	1
ebi-a-GCST90017003	prot-a-1217	Glioma pathogenesis-related protein 1 || id:prot-a-1217	genus Eubacterium rectale	Weighted median	8	0.197403807	0.221730897	0.373312595	-0.237188752	0.631996366	1.218235873	0.788842378	1.88136272	1
ebi-a-GCST90017003	prot-a-1217	Glioma pathogenesis-related protein 1 || id:prot-a-1217	genus Eubacterium rectale	Inverse variance weighted	8	0.076931755	0.181575397	0.671791607	-0.278956024	0.432819534	1.079968372	0.756573174	1.54159799	1
ebi-a-GCST90017003	prot-a-1217	Glioma pathogenesis-related protein 1 || id:prot-a-1217	genus Eubacterium rectale	MR Egger	8	-1.149859796	0.612778424	0.109690653	-2.350905508	0.051185915	0.316681166	0.095282844	1.052518555	1
ebi-a-GCST90017004	prot-a-1217	Glioma pathogenesis-related protein 1 || id:prot-a-1217	genus Eubacterium ruminantium	MR Egger	17	0.303280913	0.335312137	0.380042092	-0.353930875	0.960492701	1.354294851	0.701923486	2.612983577	1
ebi-a-GCST90017004	prot-a-1217	Glioma pathogenesis-related protein 1 || id:prot-a-1217	genus Eubacterium ruminantium	Weighted mode	17	0.248767648	0.221504624	0.277973062	-0.185381416	0.682916712	1.282444021	0.830787348	1.97964337	1
ebi-a-GCST90017004	prot-a-1217	Glioma pathogenesis-related protein 1 || id:prot-a-1217	genus Eubacterium ruminantium	Simple mode	17	0.248767648	0.222851838	0.280781802	-0.188021954	0.68555725	1.282444021	0.828596516	1.984877601	1
ebi-a-GCST90017004	prot-a-1217	Glioma pathogenesis-related protein 1 || id:prot-a-1217	genus Eubacterium ruminantium	Weighted median	17	0.187556814	0.118889775	0.114664677	-0.045467145	0.420580772	1.206298782	0.955550997	1.522845725	1
ebi-a-GCST90017004	prot-a-1217	Glioma pathogenesis-related protein 1 || id:prot-a-1217	genus Eubacterium ruminantium	Inverse variance weighted	17	0.104520808	0.091546353	0.253568126	-0.074910044	0.28395166	1.110178495	0.927826947	1.328368716	1
ebi-a-GCST90017005	prot-a-1217	Glioma pathogenesis-related protein 1 || id:prot-a-1217	genus Eubacterium ventriosum	MR Egger	14	0.33218784	0.684470685	0.636188554	-1.009374702	1.673750383	1.394014676	0.364446796	5.332127865	1
ebi-a-GCST90017005	prot-a-1217	Glioma pathogenesis-related protein 1 || id:prot-a-1217	genus Eubacterium ventriosum	Inverse variance weighted	14	-0.035013902	0.151268632	0.816950963	-0.331500421	0.261472617	0.965591992	0.717845854	1.298841375	1
ebi-a-GCST90017005	prot-a-1217	Glioma pathogenesis-related protein 1 || id:prot-a-1217	genus Eubacterium ventriosum	Weighted median	14	-0.112761725	0.172822262	0.514096588	-0.45149336	0.225969909	0.893363501	0.636676654	1.253537945	1
ebi-a-GCST90017005	prot-a-1217	Glioma pathogenesis-related protein 1 || id:prot-a-1217	genus Eubacterium ventriosum	Weighted mode	14	-0.24751818	0.269369696	0.374893684	-0.775482785	0.280446425	0.780736027	0.460481414	1.323720622	1
ebi-a-GCST90017005	prot-a-1217	Glioma pathogenesis-related protein 1 || id:prot-a-1217	genus Eubacterium ventriosum	Simple mode	14	-0.294833485	0.264344994	0.284900276	-0.812949674	0.223282704	0.744655573	0.443547813	1.250173953	1
ebi-a-GCST90017006	prot-a-1217	Glioma pathogenesis-related protein 1 || id:prot-a-1217	genus Eubacterium xylanophilum	Weighted mode	9	0.226253785	0.345195454	0.530579032	-0.450329305	0.902836875	1.253893844	0.637418212	2.466590603	1
ebi-a-GCST90017006	prot-a-1217	Glioma pathogenesis-related protein 1 || id:prot-a-1217	genus Eubacterium xylanophilum	Simple mode	9	0.207447942	0.373644707	0.593937194	-0.524895684	0.939791568	1.230533656	0.591617076	2.559447892	1
ebi-a-GCST90017006	prot-a-1217	Glioma pathogenesis-related protein 1 || id:prot-a-1217	genus Eubacterium xylanophilum	MR Egger	9	0.14829704	0.532815133	0.788803204	-0.89602062	1.1926147	1.159857369	0.408190778	3.295687184	1
ebi-a-GCST90017006	prot-a-1217	Glioma pathogenesis-related protein 1 || id:prot-a-1217	genus Eubacterium xylanophilum	Inverse variance weighted	9	0.054698939	0.160931544	0.73393976	-0.260726888	0.370124765	1.056222579	0.770491322	1.447915252	1
ebi-a-GCST90017006	prot-a-1217	Glioma pathogenesis-related protein 1 || id:prot-a-1217	genus Eubacterium xylanophilum	Weighted median	9	0.044096177	0.20449571	0.829273246	-0.356715415	0.444907769	1.045082863	0.699971671	1.560346276	1
ebi-a-GCST90017007	prot-a-1217	Glioma pathogenesis-related protein 1 || id:prot-a-1217	genus Faecalibacterium	Inverse variance weighted	10	-0.150250521	0.128900325	0.243762707	-0.402895157	0.102394115	0.860492378	0.668382171	1.107819995	1
ebi-a-GCST90017007	prot-a-1217	Glioma pathogenesis-related protein 1 || id:prot-a-1217	genus Faecalibacterium	Weighted median	10	-0.17488303	0.179524329	0.329983713	-0.526750714	0.176984655	0.839555218	0.590520626	1.193612777	1
ebi-a-GCST90017007	prot-a-1217	Glioma pathogenesis-related protein 1 || id:prot-a-1217	genus Faecalibacterium	Weighted mode	10	-0.269609745	0.209557586	0.230352292	-0.680342614	0.141123123	0.763677465	0.506443448	1.151566423	1
ebi-a-GCST90017007	prot-a-1217	Glioma pathogenesis-related protein 1 || id:prot-a-1217	genus Faecalibacterium	MR Egger	10	-0.327891537	0.254235632	0.233182291	-0.826193375	0.170410301	0.720441157	0.437712326	1.185791283	1
ebi-a-GCST90017007	prot-a-1217	Glioma pathogenesis-related protein 1 || id:prot-a-1217	genus Faecalibacterium	Simple mode	10	-0.426896469	0.283734295	0.166693489	-0.983015688	0.129222749	0.652531106	0.374180983	1.137943572	1
ebi-a-GCST90017008	prot-a-1217	Glioma pathogenesis-related protein 1 || id:prot-a-1217	genus Family XIII AD3011	MR Egger	13	0.750671117	0.573422125	0.217184665	-0.373236248	1.874578481	2.118421247	0.688502556	6.518071051	1
ebi-a-GCST90017008	prot-a-1217	Glioma pathogenesis-related protein 1 || id:prot-a-1217	genus Family XIII AD3011	Weighted mode	13	0.137396681	0.259213382	0.605744644	-0.370661548	0.645454909	1.147283163	0.690277528	1.906854278	1
ebi-a-GCST90017008	prot-a-1217	Glioma pathogenesis-related protein 1 || id:prot-a-1217	genus Family XIII AD3011	Simple mode	13	0.091483129	0.272834473	0.743183053	-0.443272439	0.626238696	1.095798289	0.641932296	1.87056158	1
ebi-a-GCST90017008	prot-a-1217	Glioma pathogenesis-related protein 1 || id:prot-a-1217	genus Family XIII AD3011	Weighted median	13	0.044191316	0.169263252	0.794030515	-0.287564659	0.37594729	1.045182296	0.750088065	1.456370367	1
ebi-a-GCST90017008	prot-a-1217	Glioma pathogenesis-related protein 1 || id:prot-a-1217	genus Family XIII AD3011	Inverse variance weighted	13	-0.003269277	0.121735858	0.978574989	-0.241871559	0.235333005	0.996736061	0.785157017	1.26533006	1
ebi-a-GCST90017009	prot-a-1217	Glioma pathogenesis-related protein 1 || id:prot-a-1217	genus Family XIII UCG001	MR Egger	8	0.540921637	0.391215218	0.216026616	-0.225860189	1.307703463	1.717589127	0.797829639	3.697672115	1
ebi-a-GCST90017009	prot-a-1217	Glioma pathogenesis-related protein 1 || id:prot-a-1217	genus Family XIII UCG001	Simple mode	8	0.220688332	0.307231916	0.495834713	-0.381486223	0.822862887	1.246934741	0.682845794	2.277009337	1
ebi-a-GCST90017009	prot-a-1217	Glioma pathogenesis-related protein 1 || id:prot-a-1217	genus Family XIII UCG001	Weighted mode	8	0.209403252	0.247482409	0.425454312	-0.275662271	0.694468774	1.232942084	0.759069247	2.002644934	1
ebi-a-GCST90017009	prot-a-1217	Glioma pathogenesis-related protein 1 || id:prot-a-1217	genus Family XIII UCG001	Weighted median	8	0.1563035	0.192063212	0.415752204	-0.220140397	0.532747396	1.169180995	0.802406135	1.703606366	1
ebi-a-GCST90017009	prot-a-1217	Glioma pathogenesis-related protein 1 || id:prot-a-1217	genus Family XIII UCG001	Inverse variance weighted	8	0.096582804	0.148774228	0.516215301	-0.195014683	0.388180291	1.101400778	0.822822577	1.474295562	1
ebi-a-GCST90017010	prot-a-1217	Glioma pathogenesis-related protein 1 || id:prot-a-1217	genus Flavonifractor	Inverse variance weighted	5	-0.092011923	0.184091151	0.6172038	-0.45283058	0.268806733	0.912094274	0.635825846	1.308402246	1
ebi-a-GCST90017010	prot-a-1217	Glioma pathogenesis-related protein 1 || id:prot-a-1217	genus Flavonifractor	Weighted median	5	-0.154988242	0.222206685	0.485492532	-0.590513345	0.280536861	0.856425247	0.554042796	1.32384034	1
ebi-a-GCST90017010	prot-a-1217	Glioma pathogenesis-related protein 1 || id:prot-a-1217	genus Flavonifractor	Weighted mode	5	-0.330201613	0.360292647	0.411269941	-1.036375202	0.375971975	0.718778804	0.354738209	1.456406318	1
ebi-a-GCST90017010	prot-a-1217	Glioma pathogenesis-related protein 1 || id:prot-a-1217	genus Flavonifractor	Simple mode	5	-0.360276673	0.336296413	0.344367491	-1.019417643	0.298864297	0.697483324	0.360804996	1.348326639	1
ebi-a-GCST90017010	prot-a-1217	Glioma pathogenesis-related protein 1 || id:prot-a-1217	genus Flavonifractor	MR Egger	5	-1.44712696	0.677402053	0.122281244	-2.774834984	-0.119418936	0.235245187	0.062359766	0.887435944	1
ebi-a-GCST90017011	prot-a-1217	Glioma pathogenesis-related protein 1 || id:prot-a-1217	genus Fusicatenibacter	Simple mode	18	0.20796989	0.284471351	0.474690218	-0.349593959	0.765533739	1.231176099	0.70497428	2.150141683	1
ebi-a-GCST90017011	prot-a-1217	Glioma pathogenesis-related protein 1 || id:prot-a-1217	genus Fusicatenibacter	Weighted mode	18	0.197936887	0.259889947	0.456724522	-0.31144741	0.707321184	1.218885464	0.732386126	2.028549861	1
ebi-a-GCST90017011	prot-a-1217	Glioma pathogenesis-related protein 1 || id:prot-a-1217	genus Fusicatenibacter	Weighted median	18	0.12958516	0.160565864	0.419635956	-0.185123933	0.444294254	1.13835605	0.831001289	1.559389274	1
ebi-a-GCST90017011	prot-a-1217	Glioma pathogenesis-related protein 1 || id:prot-a-1217	genus Fusicatenibacter	MR Egger	18	-0.02052394	0.457391302	0.96476481	-0.917010891	0.875963011	0.979685243	0.39971204	2.401186551	1
ebi-a-GCST90017011	prot-a-1217	Glioma pathogenesis-related protein 1 || id:prot-a-1217	genus Fusicatenibacter	Inverse variance weighted	18	-0.028834782	0.115719894	0.80322356	-0.255645775	0.197976211	0.971576973	0.774416238	1.218933396	1
ebi-a-GCST90017012	prot-a-1217	Glioma pathogenesis-related protein 1 || id:prot-a-1217	genus Gordonibacter	Inverse variance weighted	12	0.067541257	0.072793077	0.353483955	-0.075133174	0.210215687	1.069874398	0.927619944	1.233944177	1
ebi-a-GCST90017012	prot-a-1217	Glioma pathogenesis-related protein 1 || id:prot-a-1217	genus Gordonibacter	Weighted median	12	0.040657242	0.095365019	0.669865309	-0.146258195	0.22757268	1.041495064	0.863934611	1.25554869	1
ebi-a-GCST90017012	prot-a-1217	Glioma pathogenesis-related protein 1 || id:prot-a-1217	genus Gordonibacter	Simple mode	12	0.040162931	0.156583016	0.8023017	-0.266739781	0.347065642	1.040980368	0.76587234	1.4149096	1
ebi-a-GCST90017012	prot-a-1217	Glioma pathogenesis-related protein 1 || id:prot-a-1217	genus Gordonibacter	Weighted mode	12	0.021228766	0.160574951	0.897209628	-0.293498138	0.33595567	1.021455699	0.745650611	1.399276993	1
ebi-a-GCST90017012	prot-a-1217	Glioma pathogenesis-related protein 1 || id:prot-a-1217	genus Gordonibacter	MR Egger	12	-0.694494124	0.286772195	0.035953103	-1.256567625	-0.132420622	0.499326982	0.284629306	0.875972464	1
ebi-a-GCST90017013	prot-a-1217	Glioma pathogenesis-related protein 1 || id:prot-a-1217	genus Haemophilus	Simple mode	9	0.134495089	0.200389364	0.521016846	-0.258268065	0.527258242	1.143959041	0.772388154	1.694280628	1
ebi-a-GCST90017013	prot-a-1217	Glioma pathogenesis-related protein 1 || id:prot-a-1217	genus Haemophilus	Weighted mode	9	0.079916327	0.188487606	0.68274571	-0.289519381	0.449352034	1.083196429	0.748623284	1.567296302	1
ebi-a-GCST90017013	prot-a-1217	Glioma pathogenesis-related protein 1 || id:prot-a-1217	genus Haemophilus	Weighted median	9	-0.005641567	0.131513337	0.965783401	-0.263407708	0.252124574	0.994374317	0.768428539	1.286756324	1
ebi-a-GCST90017013	prot-a-1217	Glioma pathogenesis-related protein 1 || id:prot-a-1217	genus Haemophilus	Inverse variance weighted	9	-0.026200102	0.100335652	0.793996463	-0.222857979	0.170457776	0.974140143	0.800228491	1.185847579	1
ebi-a-GCST90017013	prot-a-1217	Glioma pathogenesis-related protein 1 || id:prot-a-1217	genus Haemophilus	MR Egger	9	-0.141461328	0.235005839	0.566186887	-0.602072772	0.319150116	0.868088746	0.547675253	1.375957863	1
ebi-a-GCST90017014	prot-a-1217	Glioma pathogenesis-related protein 1 || id:prot-a-1217	genus Holdemanella	MR Egger	10	0.104187462	0.670244022	0.880319541	-1.209490821	1.417865744	1.109808482	0.298349154	4.128300183	1
ebi-a-GCST90017014	prot-a-1217	Glioma pathogenesis-related protein 1 || id:prot-a-1217	genus Holdemanella	Simple mode	10	-0.007445715	0.261435761	0.977900778	-0.519859807	0.504968377	0.992581936	0.594603901	1.656933123	1
ebi-a-GCST90017014	prot-a-1217	Glioma pathogenesis-related protein 1 || id:prot-a-1217	genus Holdemanella	Weighted mode	10	-0.026608879	0.245098197	0.915930096	-0.507001344	0.453783586	0.973742018	0.602298961	1.57425727	1
ebi-a-GCST90017014	prot-a-1217	Glioma pathogenesis-related protein 1 || id:prot-a-1217	genus Holdemanella	Weighted median	10	-0.11799335	0.153492404	0.442056958	-0.418838462	0.182851761	0.888701962	0.657810448	1.200636414	1
ebi-a-GCST90017014	prot-a-1217	Glioma pathogenesis-related protein 1 || id:prot-a-1217	genus Holdemanella	Inverse variance weighted	10	-0.208720282	0.153311737	0.173383848	-0.509211286	0.091770722	0.811622229	0.600969385	1.096113478	1
ebi-a-GCST90017015	prot-a-1217	Glioma pathogenesis-related protein 1 || id:prot-a-1217	genus Holdemania	Simple mode	15	0.246815702	0.187798724	0.20988629	-0.121269797	0.6149012	1.279943199	0.885794943	1.849473862	1
ebi-a-GCST90017015	prot-a-1217	Glioma pathogenesis-related protein 1 || id:prot-a-1217	genus Holdemania	Weighted mode	15	0.226331648	0.173684959	0.213560698	-0.114090872	0.566754168	1.25399148	0.892176878	1.762536859	1
ebi-a-GCST90017015	prot-a-1217	Glioma pathogenesis-related protein 1 || id:prot-a-1217	genus Holdemania	Weighted median	15	0.177802162	0.122537602	0.146779629	-0.062371537	0.417975861	1.194588963	0.93953375	1.51888401	1
ebi-a-GCST90017015	prot-a-1217	Glioma pathogenesis-related protein 1 || id:prot-a-1217	genus Holdemania	Inverse variance weighted	15	0.034664462	0.091202917	0.703885562	-0.144093254	0.213422179	1.035272277	0.865807004	1.237907159	1
ebi-a-GCST90017015	prot-a-1217	Glioma pathogenesis-related protein 1 || id:prot-a-1217	genus Holdemania	MR Egger	15	-0.032442262	0.2689326	0.905825938	-0.559550159	0.494665634	0.968078343	0.571466075	1.639949804	1
ebi-a-GCST90017016	prot-a-1217	Glioma pathogenesis-related protein 1 || id:prot-a-1217	genus Howardella	Inverse variance weighted	10	-0.021970781	0.075380294	0.770695061	-0.169716157	0.125774594	0.978268819	0.843904319	1.134026524	1
ebi-a-GCST90017016	prot-a-1217	Glioma pathogenesis-related protein 1 || id:prot-a-1217	genus Howardella	Weighted median	10	-0.098541531	0.101259828	0.33047616	-0.297010793	0.099927732	0.906158058	0.743035992	1.105091053	1
ebi-a-GCST90017016	prot-a-1217	Glioma pathogenesis-related protein 1 || id:prot-a-1217	genus Howardella	MR Egger	10	-0.120347661	0.35719204	0.74484062	-0.820444059	0.579748736	0.886612142	0.44023612	1.785589721	1
ebi-a-GCST90017016	prot-a-1217	Glioma pathogenesis-related protein 1 || id:prot-a-1217	genus Howardella	Simple mode	10	-0.154660385	0.166460002	0.377076354	-0.480921989	0.171601219	0.856706079	0.618213143	1.187204305	1
ebi-a-GCST90017016	prot-a-1217	Glioma pathogenesis-related protein 1 || id:prot-a-1217	genus Howardella	Weighted mode	10	-0.170423685	0.16813526	0.33724158	-0.499968796	0.159121425	0.843307444	0.606549586	1.172480306	1
ebi-a-GCST90017017	prot-a-1217	Glioma pathogenesis-related protein 1 || id:prot-a-1217	genus Hungatella	MR Egger	5	0.110957655	0.68456193	0.881540188	-1.230783728	1.452699038	1.117347592	0.29206359	4.274636366	1
ebi-a-GCST90017017	prot-a-1217	Glioma pathogenesis-related protein 1 || id:prot-a-1217	genus Hungatella	Inverse variance weighted	5	0.047907398	0.109192978	0.66084947	-0.166110839	0.261925636	1.049073505	0.846952353	1.299429908	1
ebi-a-GCST90017017	prot-a-1217	Glioma pathogenesis-related protein 1 || id:prot-a-1217	genus Hungatella	Weighted median	5	-0.046757856	0.142490517	0.742800408	-0.326039269	0.232523556	0.954318452	0.721776843	1.261780169	1
ebi-a-GCST90017017	prot-a-1217	Glioma pathogenesis-related protein 1 || id:prot-a-1217	genus Hungatella	Simple mode	5	-0.053196844	0.183804069	0.786640454	-0.413452818	0.307059131	0.948193348	0.661362738	1.35942135	1
ebi-a-GCST90017017	prot-a-1217	Glioma pathogenesis-related protein 1 || id:prot-a-1217	genus Hungatella	Weighted mode	5	-0.054140871	0.173373381	0.770430289	-0.393952698	0.285670956	0.94729865	0.674385956	1.330654539	1
ebi-a-GCST90017018	prot-a-1217	Glioma pathogenesis-related protein 1 || id:prot-a-1217	genus Intestinibacter	MR Egger	15	0.236286843	0.41883673	0.582254637	-0.584633147	1.057206834	1.266537556	0.557310275	2.878320124	1
ebi-a-GCST90017018	prot-a-1217	Glioma pathogenesis-related protein 1 || id:prot-a-1217	genus Intestinibacter	Inverse variance weighted	15	0.012477425	0.123095459	0.919261659	-0.228789674	0.253744525	1.012555593	0.79549583	1.288842495	1
ebi-a-GCST90017018	prot-a-1217	Glioma pathogenesis-related protein 1 || id:prot-a-1217	genus Intestinibacter	Weighted median	15	-0.036988896	0.155960469	0.812526145	-0.342671415	0.268693623	0.963686836	0.709871426	1.308254261	1
ebi-a-GCST90017018	prot-a-1217	Glioma pathogenesis-related protein 1 || id:prot-a-1217	genus Intestinibacter	Weighted mode	15	-0.214621964	0.284195951	0.462651459	-0.771646027	0.342402099	0.806846399	0.462251563	1.40832647	1
ebi-a-GCST90017018	prot-a-1217	Glioma pathogenesis-related protein 1 || id:prot-a-1217	genus Intestinibacter	Simple mode	15	-0.239953094	0.300158138	0.437399526	-0.828263045	0.348356857	0.78666476	0.436807342	1.416737732	1
ebi-a-GCST90017019	prot-a-1217	Glioma pathogenesis-related protein 1 || id:prot-a-1217	genus Intestinimonas	Simple mode	17	0.277960694	0.255519357	0.29278755	-0.222857245	0.778778633	1.320434295	0.800229078	2.178809513	1
ebi-a-GCST90017019	prot-a-1217	Glioma pathogenesis-related protein 1 || id:prot-a-1217	genus Intestinimonas	Weighted mode	17	0.263028462	0.239059832	0.287496819	-0.205528808	0.731585732	1.300863743	0.814216638	2.078373739	1
ebi-a-GCST90017019	prot-a-1217	Glioma pathogenesis-related protein 1 || id:prot-a-1217	genus Intestinimonas	Weighted median	17	0.125053393	0.138809807	0.367642878	-0.147013828	0.397120614	1.133208957	0.86328204	1.487535337	1
ebi-a-GCST90017019	prot-a-1217	Glioma pathogenesis-related protein 1 || id:prot-a-1217	genus Intestinimonas	Inverse variance weighted	17	-0.030685629	0.11194752	0.78400219	-0.250102769	0.188731511	0.969780396	0.778720751	1.20771665	1
ebi-a-GCST90017019	prot-a-1217	Glioma pathogenesis-related protein 1 || id:prot-a-1217	genus Intestinimonas	MR Egger	17	-0.402947359	0.267993146	0.153452287	-0.928213925	0.122319206	0.668347281	0.395259042	1.130114784	1
ebi-a-GCST90017020	prot-a-1217	Glioma pathogenesis-related protein 1 || id:prot-a-1217	genus Lachnoclostridium	Weighted median	13	-0.003271939	0.191859886	0.986393701	-0.379317315	0.372773437	0.996733408	0.684328431	1.451755388	1
ebi-a-GCST90017020	prot-a-1217	Glioma pathogenesis-related protein 1 || id:prot-a-1217	genus Lachnoclostridium	Inverse variance weighted	13	-0.044975772	0.142619658	0.752492398	-0.324510303	0.234558759	0.956020644	0.72288126	1.264350762	1
ebi-a-GCST90017020	prot-a-1217	Glioma pathogenesis-related protein 1 || id:prot-a-1217	genus Lachnoclostridium	Simple mode	13	-0.078278531	0.27431938	0.780237337	-0.615944515	0.459387453	0.924706831	0.540130493	1.583103963	1
ebi-a-GCST90017020	prot-a-1217	Glioma pathogenesis-related protein 1 || id:prot-a-1217	genus Lachnoclostridium	Weighted mode	13	-0.084788981	0.264576601	0.754123477	-0.60335912	0.433781157	0.918706128	0.546971205	1.543081139	1
ebi-a-GCST90017020	prot-a-1217	Glioma pathogenesis-related protein 1 || id:prot-a-1217	genus Lachnoclostridium	MR Egger	13	-0.602302623	0.51182033	0.264118307	-1.605470469	0.400865223	0.547549384	0.200795065	1.493116017	1
ebi-a-GCST90017029	prot-a-1217	Glioma pathogenesis-related protein 1 || id:prot-a-1217	genus Lachnospira	MR Egger	15	0.947652644	0.968673612	0.345781733	-0.950947637	2.846252924	2.179647195	0.386374707	17.22312442	1
ebi-a-GCST90017029	prot-a-1217	Glioma pathogenesis-related protein 1 || id:prot-a-1217	genus Lachnospira	Simple mode	15	0.123481071	0.356523537	0.734231678	-0.57530506	0.822267203	1.131428588	0.562533236	2.275653361	1
ebi-a-GCST90017029	prot-a-1217	Glioma pathogenesis-related protein 1 || id:prot-a-1217	genus Lachnospira	Weighted mode	15	0.115785065	0.30611577	0.710926136	-0.484201844	0.715771973	1.122754526	0.616188816	2.045765348	1
ebi-a-GCST90017029	prot-a-1217	Glioma pathogenesis-related protein 1 || id:prot-a-1217	genus Lachnospira	Weighted median	15	0.112123132	0.202818483	0.580383234	-0.285401095	0.509647359	1.118650594	0.751712686	1.664704049	1
ebi-a-GCST90017029	prot-a-1217	Glioma pathogenesis-related protein 1 || id:prot-a-1217	genus Lachnospira	Inverse variance weighted	15	0.040042133	0.174776678	0.818787653	-0.302520156	0.382604423	1.040854628	0.738953594	1.46609796	1
ebi-a-GCST90017021	prot-a-1217	Glioma pathogenesis-related protein 1 || id:prot-a-1217	genus Lachnospiraceae FCS020	MR Egger	12	0.427730024	0.336447601	0.232391163	-0.231707273	1.087167322	1.533771944	0.793178274	2.965860833	1
ebi-a-GCST90017021	prot-a-1217	Glioma pathogenesis-related protein 1 || id:prot-a-1217	genus Lachnospiraceae FCS020	Inverse variance weighted	12	0.115858354	0.138711692	0.403579343	-0.156016562	0.387733271	1.122836816	0.855545021	1.47363667	1
ebi-a-GCST90017021	prot-a-1217	Glioma pathogenesis-related protein 1 || id:prot-a-1217	genus Lachnospiraceae FCS020	Simple mode	12	0.058404644	0.301180458	0.849773844	-0.531909054	0.648718341	1.06014389	0.587482363	1.913087332	1
ebi-a-GCST90017021	prot-a-1217	Glioma pathogenesis-related protein 1 || id:prot-a-1217	genus Lachnospiraceae FCS020	Weighted median	12	0.032330291	0.175139019	0.853544454	-0.310942187	0.375602769	1.032858592	0.732756237	1.455868702	1
ebi-a-GCST90017021	prot-a-1217	Glioma pathogenesis-related protein 1 || id:prot-a-1217	genus Lachnospiraceae FCS020	Weighted mode	12	0.030716422	0.251245611	0.904900799	-0.461724977	0.52315782	1.031193038	0.630195635	1.687347586	1
ebi-a-GCST90017022	prot-a-1217	Glioma pathogenesis-related protein 1 || id:prot-a-1217	genus Lachnospiraceae NC2004	Weighted mode	9	0.239013977	0.21910536	0.30709534	-0.190432529	0.668460483	1.269996287	0.826601528	1.951231053	1
ebi-a-GCST90017022	prot-a-1217	Glioma pathogenesis-related protein 1 || id:prot-a-1217	genus Lachnospiraceae NC2004	Simple mode	9	0.236160933	0.233223693	0.340896554	-0.220957505	0.69327937	1.266378095	0.80175075	2.000264397	1
ebi-a-GCST90017022	prot-a-1217	Glioma pathogenesis-related protein 1 || id:prot-a-1217	genus Lachnospiraceae NC2004	MR Egger	9	0.23142813	0.401115233	0.58203665	-0.554757726	1.017613987	1.260398739	0.574211361	2.766585773	1
ebi-a-GCST90017022	prot-a-1217	Glioma pathogenesis-related protein 1 || id:prot-a-1217	genus Lachnospiraceae NC2004	Weighted median	9	0.097621967	0.126848739	0.441541051	-0.151001561	0.346245495	1.102545908	0.859846357	1.413749642	1
ebi-a-GCST90017022	prot-a-1217	Glioma pathogenesis-related protein 1 || id:prot-a-1217	genus Lachnospiraceae NC2004	Inverse variance weighted	9	0.073445133	0.098660751	0.45662183	-0.119929939	0.266820206	1.076209487	0.886982577	1.305805649	1
ebi-a-GCST90017023	prot-a-1217	Glioma pathogenesis-related protein 1 || id:prot-a-1217	genus Lachnospiraceae ND3007	Inverse variance weighted	3	-0.159747559	0.368385207	0.664547916	-0.881782565	0.562287447	0.852358932	0.414044193	1.754681654	1
ebi-a-GCST90017023	prot-a-1217	Glioma pathogenesis-related protein 1 || id:prot-a-1217	genus Lachnospiraceae ND3007	Weighted median	3	-0.346941033	0.389928748	0.373597482	-1.111201379	0.417319313	0.706847008	0.329163274	1.517887116	1
ebi-a-GCST90017023	prot-a-1217	Glioma pathogenesis-related protein 1 || id:prot-a-1217	genus Lachnospiraceae ND3007	Weighted mode	3	-0.471046967	0.444530638	0.400365848	-1.342327017	0.400233084	0.624348254	0.261237058	1.492172459	1
ebi-a-GCST90017023	prot-a-1217	Glioma pathogenesis-related protein 1 || id:prot-a-1217	genus Lachnospiraceae ND3007	Simple mode	3	-0.497357896	0.455888133	0.389196535	-1.390898637	0.396182845	0.608135296	0.248851577	1.486141027	1
ebi-a-GCST90017023	prot-a-1217	Glioma pathogenesis-related protein 1 || id:prot-a-1217	genus Lachnospiraceae ND3007	MR Egger	3	-4.880483959	7.156475427	0.618969794	-18.9071758	9.146207878	0.007593338	6.15E-09	9378.807281	1
ebi-a-GCST90017024	prot-a-1217	Glioma pathogenesis-related protein 1 || id:prot-a-1217	genus Lachnospiraceae NK4A136	Inverse variance weighted	15	0.011199158	0.11168142	0.920123848	-0.207696425	0.23009474	1.011262103	0.81245364	1.258719256	1
ebi-a-GCST90017024	prot-a-1217	Glioma pathogenesis-related protein 1 || id:prot-a-1217	genus Lachnospiraceae NK4A136	MR Egger	15	-0.038504204	0.234857576	0.872294343	-0.498825052	0.421816644	0.962227659	0.60724372	1.524728931	1
ebi-a-GCST90017024	prot-a-1217	Glioma pathogenesis-related protein 1 || id:prot-a-1217	genus Lachnospiraceae NK4A136	Weighted median	15	-0.050830506	0.167393902	0.761388422	-0.378922553	0.277261542	0.950439751	0.684598631	1.319511434	1
ebi-a-GCST90017024	prot-a-1217	Glioma pathogenesis-related protein 1 || id:prot-a-1217	genus Lachnospiraceae NK4A136	Simple mode	15	-0.056110917	0.292788835	0.850773614	-0.629977034	0.5177552	0.945434265	0.532604033	1.678256069	1
ebi-a-GCST90017024	prot-a-1217	Glioma pathogenesis-related protein 1 || id:prot-a-1217	genus Lachnospiraceae NK4A136	Weighted mode	15	-0.187748014	0.275435536	0.506586663	-0.727601665	0.352105637	0.828823533	0.483066156	1.422058737	1
ebi-a-GCST90017025	prot-a-1217	Glioma pathogenesis-related protein 1 || id:prot-a-1217	genus Lachnospiraceae UCG001	MR Egger	13	0.384003706	0.520364912	0.475993029	-0.635911521	1.403918934	1.468150883	0.529452661	4.071123207	1
ebi-a-GCST90017025	prot-a-1217	Glioma pathogenesis-related protein 1 || id:prot-a-1217	genus Lachnospiraceae UCG001	Simple mode	13	0.136250983	0.276782193	0.631412668	-0.406242116	0.678744081	1.145969476	0.666148863	1.971400258	1
ebi-a-GCST90017025	prot-a-1217	Glioma pathogenesis-related protein 1 || id:prot-a-1217	genus Lachnospiraceae UCG001	Weighted mode	13	0.089389561	0.285308368	0.75942503	-0.46981484	0.648593961	1.093506561	0.625118005	1.912849397	1
ebi-a-GCST90017025	prot-a-1217	Glioma pathogenesis-related protein 1 || id:prot-a-1217	genus Lachnospiraceae UCG001	Weighted median	13	0.017998037	0.15181304	0.905628742	-0.27955552	0.315551595	1.018160978	0.756119747	1.371015347	1
ebi-a-GCST90017025	prot-a-1217	Glioma pathogenesis-related protein 1 || id:prot-a-1217	genus Lachnospiraceae UCG001	Inverse variance weighted	13	-0.020017901	0.115996118	0.862986377	-0.247370292	0.20733449	0.980181127	0.780851497	1.230394057	1
ebi-a-GCST90017026	prot-a-1217	Glioma pathogenesis-related protein 1 || id:prot-a-1217	genus Lachnospiraceae UCG004	Weighted mode	12	0.283943879	0.283512352	0.338096883	-0.271740331	0.839628089	1.32835838	0.762052117	2.315505655	1
ebi-a-GCST90017026	prot-a-1217	Glioma pathogenesis-related protein 1 || id:prot-a-1217	genus Lachnospiraceae UCG004	Simple mode	12	0.283943879	0.286568834	0.343058936	-0.277731035	0.845618793	1.32835838	0.757500535	2.329418797	1
ebi-a-GCST90017026	prot-a-1217	Glioma pathogenesis-related protein 1 || id:prot-a-1217	genus Lachnospiraceae UCG004	Weighted median	12	0.282271369	0.175330015	0.107410252	-0.06137546	0.625918197	1.326138544	0.940470065	1.869962164	1
ebi-a-GCST90017026	prot-a-1217	Glioma pathogenesis-related protein 1 || id:prot-a-1217	genus Lachnospiraceae UCG004	MR Egger	12	0.246636499	0.56782163	0.673252832	-0.866293897	1.359566894	1.279713851	0.420507108	3.894506202	1
ebi-a-GCST90017026	prot-a-1217	Glioma pathogenesis-related protein 1 || id:prot-a-1217	genus Lachnospiraceae UCG004	Inverse variance weighted	12	0.202897164	0.146932802	0.167314613	-0.085091129	0.490885457	1.224946493	0.918428585	1.633762205	1
ebi-a-GCST90017027	prot-a-1217	Glioma pathogenesis-related protein 1 || id:prot-a-1217	genus Lachnospiraceae UCG008	MR Egger	11	0.343888752	0.462380428	0.476003636	-0.562376886	1.250154391	1.410421721	0.569852977	3.490881877	1
ebi-a-GCST90017027	prot-a-1217	Glioma pathogenesis-related protein 1 || id:prot-a-1217	genus Lachnospiraceae UCG008	Simple mode	11	0.171580949	0.200792418	0.412820706	-0.22197219	0.565134087	1.18718024	0.800937638	1.759683718	1
ebi-a-GCST90017027	prot-a-1217	Glioma pathogenesis-related protein 1 || id:prot-a-1217	genus Lachnospiraceae UCG008	Weighted mode	11	0.155176887	0.188627927	0.429880794	-0.214533851	0.524887624	1.167864523	0.806917497	1.690268893	1
ebi-a-GCST90017027	prot-a-1217	Glioma pathogenesis-related protein 1 || id:prot-a-1217	genus Lachnospiraceae UCG008	Weighted median	11	0.072796445	0.122707374	0.553012246	-0.167710009	0.313302899	1.075511589	0.845599015	1.367935815	1
ebi-a-GCST90017027	prot-a-1217	Glioma pathogenesis-related protein 1 || id:prot-a-1217	genus Lachnospiraceae UCG008	Inverse variance weighted	11	0.021728981	0.09192293	0.8131358	-0.158439961	0.201897923	1.021966774	0.853474204	1.223723088	1
ebi-a-GCST90017028	prot-a-1217	Glioma pathogenesis-related protein 1 || id:prot-a-1217	genus Lachnospiraceae UCG010	MR Egger	10	0.224782145	0.33717228	0.523741312	-0.436075524	0.885639813	1.252049921	0.646568893	2.424535145	1
ebi-a-GCST90017028	prot-a-1217	Glioma pathogenesis-related protein 1 || id:prot-a-1217	genus Lachnospiraceae UCG010	Weighted mode	10	0.016553412	0.239190214	0.946338858	-0.452259408	0.485366232	1.016691179	0.636189116	1.624769942	1
ebi-a-GCST90017028	prot-a-1217	Glioma pathogenesis-related protein 1 || id:prot-a-1217	genus Lachnospiraceae UCG010	Inverse variance weighted	10	-0.108874896	0.130748556	0.405011471	-0.365142065	0.147392273	0.896842609	0.694098037	1.158808444	1
ebi-a-GCST90017028	prot-a-1217	Glioma pathogenesis-related protein 1 || id:prot-a-1217	genus Lachnospiraceae UCG010	Weighted median	10	-0.12010128	0.173037707	0.487634691	-0.459255186	0.219052625	0.886830614	0.63175401	1.244896788	1
ebi-a-GCST90017028	prot-a-1217	Glioma pathogenesis-related protein 1 || id:prot-a-1217	genus Lachnospiraceae UCG010	Simple mode	10	-0.244508094	0.283877295	0.411423246	-0.800907592	0.311891404	0.78308965	0.448921342	1.366006342	1
ebi-a-GCST90017030	prot-a-1217	Glioma pathogenesis-related protein 1 || id:prot-a-1217	genus Lactobacillus	MR Egger	10	-0.117051219	0.358483343	0.752411027	-0.819678572	0.585576134	0.889539631	0.440573244	1.796025439	1
ebi-a-GCST90017030	prot-a-1217	Glioma pathogenesis-related protein 1 || id:prot-a-1217	genus Lactobacillus	Inverse variance weighted	10	-0.127358632	0.115678469	0.270909305	-0.354088431	0.099371166	0.88041787	0.701812903	1.104476168	1
ebi-a-GCST90017030	prot-a-1217	Glioma pathogenesis-related protein 1 || id:prot-a-1217	genus Lactobacillus	Simple mode	10	-0.244783122	0.220637268	0.296004811	-0.677232168	0.187665923	0.782874308	0.508021166	1.206430408	1
ebi-a-GCST90017030	prot-a-1217	Glioma pathogenesis-related protein 1 || id:prot-a-1217	genus Lactobacillus	Weighted median	10	-0.247944996	0.137102024	0.070533269	-0.516664962	0.02077497	0.780402868	0.596506607	1.020992272	1
ebi-a-GCST90017030	prot-a-1217	Glioma pathogenesis-related protein 1 || id:prot-a-1217	genus Lactobacillus	Weighted mode	10	-0.263658506	0.208357806	0.237501011	-0.672039805	0.144722793	0.768235843	0.510665856	1.155719152	1
ebi-a-GCST90017031	prot-a-1217	Glioma pathogenesis-related protein 1 || id:prot-a-1217	genus Lactococcus	MR Egger	9	0.07332945	0.558977303	0.899319671	-1.022266064	1.168924963	1.076084994	0.359778734	3.218530737	1
ebi-a-GCST90017031	prot-a-1217	Glioma pathogenesis-related protein 1 || id:prot-a-1217	genus Lactococcus	Weighted median	9	0.043200158	0.129695827	0.739067659	-0.211003664	0.29740398	1.044146868	0.8097711	1.346359091	1
ebi-a-GCST90017031	prot-a-1217	Glioma pathogenesis-related protein 1 || id:prot-a-1217	genus Lactococcus	Inverse variance weighted	9	0.009702282	0.118170042	0.934563683	-0.221911	0.241315564	1.009749502	0.800986649	1.27292266	1
ebi-a-GCST90017031	prot-a-1217	Glioma pathogenesis-related protein 1 || id:prot-a-1217	genus Lactococcus	Weighted mode	9	-0.1438545	0.21918217	0.53003697	-0.573451553	0.285742553	0.866013744	0.563576862	1.330749814	1
ebi-a-GCST90017031	prot-a-1217	Glioma pathogenesis-related protein 1 || id:prot-a-1217	genus Lactococcus	Simple mode	9	-0.221261551	0.21990876	0.343801815	-0.652282721	0.20975962	0.801507018	0.520855451	1.233381544	1
ebi-a-GCST90017032	prot-a-1217	Glioma pathogenesis-related protein 1 || id:prot-a-1217	genus Marvinbryantia	MR Egger	10	0.881162579	0.550920206	0.148390816	-0.198641024	1.960966182	2.113704198	0.819844145	7.106189625	1
ebi-a-GCST90017032	prot-a-1217	Glioma pathogenesis-related protein 1 || id:prot-a-1217	genus Marvinbryantia	Inverse variance weighted	10	0.20861527	0.145584416	0.151871968	-0.076730186	0.493960725	1.231970931	0.926139706	1.638794196	1
ebi-a-GCST90017032	prot-a-1217	Glioma pathogenesis-related protein 1 || id:prot-a-1217	genus Marvinbryantia	Weighted median	10	0.125005201	0.181603539	0.491237931	-0.230937735	0.480948138	1.133154347	0.793788889	1.61760739	1
ebi-a-GCST90017032	prot-a-1217	Glioma pathogenesis-related protein 1 || id:prot-a-1217	genus Marvinbryantia	Simple mode	10	0.099713204	0.320392245	0.762719646	-0.528255597	0.727682004	1.104854005	0.58963263	2.070276151	1
ebi-a-GCST90017032	prot-a-1217	Glioma pathogenesis-related protein 1 || id:prot-a-1217	genus Marvinbryantia	Weighted mode	10	0.082604436	0.28584859	0.779142781	-0.477658799	0.642867672	1.086112097	0.620233785	1.90192717	1
ebi-a-GCST90017033	prot-a-1217	Glioma pathogenesis-related protein 1 || id:prot-a-1217	genus Methanobrevibacter	MR Egger	6	0.154622285	0.335868727	0.669168515	-0.50368042	0.812924991	1.167217003	0.604302475	2.254492722	1
ebi-a-GCST90017033	prot-a-1217	Glioma pathogenesis-related protein 1 || id:prot-a-1217	genus Methanobrevibacter	Inverse variance weighted	6	0.098599973	0.093414756	0.291193296	-0.08449295	0.281692896	1.103624732	0.918978134	1.32537163	1
ebi-a-GCST90017033	prot-a-1217	Glioma pathogenesis-related protein 1 || id:prot-a-1217	genus Methanobrevibacter	Weighted median	6	0.085557521	0.114102698	0.453357653	-0.138083767	0.309198809	1.089324218	0.871025726	1.362333187	1
ebi-a-GCST90017033	prot-a-1217	Glioma pathogenesis-related protein 1 || id:prot-a-1217	genus Methanobrevibacter	Simple mode	6	0.07584826	0.154646521	0.644571145	-0.22725892	0.378955441	1.078798865	0.79671447	1.460757944	1
ebi-a-GCST90017033	prot-a-1217	Glioma pathogenesis-related protein 1 || id:prot-a-1217	genus Methanobrevibacter	Weighted mode	6	0.073167709	0.164370084	0.67482869	-0.248997656	0.395333075	1.075910962	0.779581801	1.484878684	1
ebi-a-GCST90017034	prot-a-1217	Glioma pathogenesis-related protein 1 || id:prot-a-1217	genus Odoribacter	Weighted mode	7	0.394159616	0.336670194	0.286084731	-0.265713964	1.054033197	1.483137263	0.766658388	2.869199862	1
ebi-a-GCST90017034	prot-a-1217	Glioma pathogenesis-related protein 1 || id:prot-a-1217	genus Odoribacter	Simple mode	7	0.394159616	0.344223484	0.295792757	-0.280518412	1.068837645	1.483137263	0.755392036	2.911992762	1
ebi-a-GCST90017034	prot-a-1217	Glioma pathogenesis-related protein 1 || id:prot-a-1217	genus Odoribacter	Weighted median	7	0.328233745	0.224701518	0.144082837	-0.112181231	0.76864872	1.388513492	0.893882244	2.156849777	1
ebi-a-GCST90017034	prot-a-1217	Glioma pathogenesis-related protein 1 || id:prot-a-1217	genus Odoribacter	Inverse variance weighted	7	0.136390734	0.168965142	0.419544203	-0.194780944	0.467562412	1.146129638	0.823014925	1.596098816	1
ebi-a-GCST90017034	prot-a-1217	Glioma pathogenesis-related protein 1 || id:prot-a-1217	genus Odoribacter	MR Egger	7	-0.353403189	0.543010303	0.54388059	-1.417703383	0.710897006	0.702293979	0.242269779	2.035816579	1
ebi-a-GCST90017035	prot-a-1217	Glioma pathogenesis-related protein 1 || id:prot-a-1217	genus Olsenella	MR Egger	11	0.074869278	0.288482972	0.801067299	-0.490557348	0.640295903	1.077743257	0.612285044	1.897042136	1
ebi-a-GCST90017035	prot-a-1217	Glioma pathogenesis-related protein 1 || id:prot-a-1217	genus Olsenella	Simple mode	11	-0.030785921	0.159895368	0.851174787	-0.344180842	0.282609	0.96968314	0.708800735	1.326586366	1
ebi-a-GCST90017035	prot-a-1217	Glioma pathogenesis-related protein 1 || id:prot-a-1217	genus Olsenella	Weighted mode	11	-0.03342325	0.148178521	0.826086103	-0.323853151	0.257006651	0.967129136	0.723356458	1.293053727	1
ebi-a-GCST90017035	prot-a-1217	Glioma pathogenesis-related protein 1 || id:prot-a-1217	genus Olsenella	Weighted median	11	-0.059862092	0.103558042	0.563227979	-0.262835854	0.143111671	0.94189442	0.768868093	1.153858647	1
ebi-a-GCST90017035	prot-a-1217	Glioma pathogenesis-related protein 1 || id:prot-a-1217	genus Olsenella	Inverse variance weighted	11	-0.147802398	0.074751001	0.048011895	-0.29431436	-0.001290436	0.86260155	0.745042243	0.998710396	1
ebi-a-GCST90017036	prot-a-1217	Glioma pathogenesis-related protein 1 || id:prot-a-1217	genus Oscillibacter	Simple mode	14	-0.01294942	0.214581794	0.952796945	-0.433529737	0.407630896	0.987134063	0.648217016	1.503252202	1
ebi-a-GCST90017036	prot-a-1217	Glioma pathogenesis-related protein 1 || id:prot-a-1217	genus Oscillibacter	Inverse variance weighted	14	-0.049386992	0.095529261	0.605168117	-0.236624344	0.13785036	0.951812715	0.789287733	1.147803781	1
ebi-a-GCST90017036	prot-a-1217	Glioma pathogenesis-related protein 1 || id:prot-a-1217	genus Oscillibacter	Weighted mode	14	-0.053754166	0.200985686	0.793316799	-0.447686112	0.340177779	0.947665046	0.63910526	1.405197383	1
ebi-a-GCST90017036	prot-a-1217	Glioma pathogenesis-related protein 1 || id:prot-a-1217	genus Oscillibacter	Weighted median	14	-0.058320368	0.125844304	0.64305423	-0.304975205	0.188334468	0.94334768	0.737141652	1.207237231	1
ebi-a-GCST90017036	prot-a-1217	Glioma pathogenesis-related protein 1 || id:prot-a-1217	genus Oscillibacter	MR Egger	14	-0.652486228	0.322859801	0.066173185	-1.285291438	-0.019681018	0.520749464	0.276569969	0.980511389	1
ebi-a-GCST90017037	prot-a-1217	Glioma pathogenesis-related protein 1 || id:prot-a-1217	genus Oscillospira	Simple mode	8	0.042278575	0.264408775	0.877477186	-0.475962623	0.560519774	1.043185044	0.621286704	1.75158269	1
ebi-a-GCST90017037	prot-a-1217	Glioma pathogenesis-related protein 1 || id:prot-a-1217	genus Oscillospira	Weighted mode	8	0.018029515	0.258021758	0.946246702	-0.487693132	0.523752161	1.018193028	0.614041274	1.688350744	1
ebi-a-GCST90017037	prot-a-1217	Glioma pathogenesis-related protein 1 || id:prot-a-1217	genus Oscillospira	Weighted median	8	-0.019331561	0.170532022	0.909744915	-0.353574324	0.314911203	0.980854096	0.702173802	1.370137642	1
ebi-a-GCST90017037	prot-a-1217	Glioma pathogenesis-related protein 1 || id:prot-a-1217	genus Oscillospira	Inverse variance weighted	8	-0.105827476	0.130788077	0.418427535	-0.362172107	0.150517155	0.899579834	0.696162543	1.162435246	1
ebi-a-GCST90017037	prot-a-1217	Glioma pathogenesis-related protein 1 || id:prot-a-1217	genus Oscillospira	MR Egger	8	-0.503778424	0.536383219	0.383874509	-1.555089534	0.547532686	0.604243254	0.211170475	1.72898181	1
ebi-a-GCST90017038	prot-a-1217	Glioma pathogenesis-related protein 1 || id:prot-a-1217	genus Oxalobacter	Weighted mode	11	0.142071573	0.16225872	0.401796619	-0.175955519	0.460098665	1.152659145	0.838655287	1.584230286	1
ebi-a-GCST90017038	prot-a-1217	Glioma pathogenesis-related protein 1 || id:prot-a-1217	genus Oxalobacter	Simple mode	11	0.138759084	0.158467419	0.401773318	-0.171837058	0.449355225	1.14884729	0.842116378	1.567301303	1
ebi-a-GCST90017038	prot-a-1217	Glioma pathogenesis-related protein 1 || id:prot-a-1217	genus Oxalobacter	Weighted median	11	0.089682027	0.100726666	0.373277766	-0.107742238	0.287106292	1.093826421	0.897859001	1.332565848	1
ebi-a-GCST90017038	prot-a-1217	Glioma pathogenesis-related protein 1 || id:prot-a-1217	genus Oxalobacter	Inverse variance weighted	11	0.0344794	0.080242324	0.667420476	-0.122795556	0.191754356	1.035080705	0.884444463	1.211372913	1
ebi-a-GCST90017038	prot-a-1217	Glioma pathogenesis-related protein 1 || id:prot-a-1217	genus Oxalobacter	MR Egger	11	-0.09706376	0.385583055	0.806901919	-0.852806548	0.658679028	0.907498142	0.426217053	1.932238215	1
ebi-a-GCST90017039	prot-a-1217	Glioma pathogenesis-related protein 1 || id:prot-a-1217	genus Parabacteroides	MR Egger	6	0.012094437	0.543432742	0.983310001	-1.053033738	1.077222612	1.012167871	0.348877738	2.93651238	1
ebi-a-GCST90017039	prot-a-1217	Glioma pathogenesis-related protein 1 || id:prot-a-1217	genus Parabacteroides	Inverse variance weighted	6	-0.109444919	0.178189983	0.539080832	-0.458697285	0.239807447	0.896331534	0.632106564	1.271004391	1
ebi-a-GCST90017039	prot-a-1217	Glioma pathogenesis-related protein 1 || id:prot-a-1217	genus Parabacteroides	Simple mode	6	-0.224118289	0.308721625	0.500410728	-0.829212673	0.380976096	0.79922059	0.436392735	1.463712616	1
ebi-a-GCST90017039	prot-a-1217	Glioma pathogenesis-related protein 1 || id:prot-a-1217	genus Parabacteroides	Weighted median	6	-0.224784354	0.229328206	0.326994191	-0.674267637	0.22469893	0.798688434	0.509529444	1.251945736	1
ebi-a-GCST90017039	prot-a-1217	Glioma pathogenesis-related protein 1 || id:prot-a-1217	genus Parabacteroides	Weighted mode	6	-0.228143893	0.273626798	0.442403593	-0.764452417	0.30816463	0.796009711	0.46558881	1.36092502	1
ebi-a-GCST90017040	prot-a-1217	Glioma pathogenesis-related protein 1 || id:prot-a-1217	genus Paraprevotella	MR Egger	13	0.159642984	0.282784073	0.58371482	-0.394613799	0.713899767	1.173091984	0.673940265	2.041938838	1
ebi-a-GCST90017040	prot-a-1217	Glioma pathogenesis-related protein 1 || id:prot-a-1217	genus Paraprevotella	Inverse variance weighted	13	0.023065242	0.084237828	0.784229891	-0.142040901	0.188171384	1.023333301	0.867585771	1.207040365	1
ebi-a-GCST90017040	prot-a-1217	Glioma pathogenesis-related protein 1 || id:prot-a-1217	genus Paraprevotella	Weighted median	13	-0.053875536	0.111497435	0.628953891	-0.27241051	0.164659437	0.947550035	0.761541577	1.178991529	1
ebi-a-GCST90017040	prot-a-1217	Glioma pathogenesis-related protein 1 || id:prot-a-1217	genus Paraprevotella	Weighted mode	13	-0.167573878	0.222844345	0.466558771	-0.604348794	0.269201038	0.845714135	0.546430149	1.308918257	1
ebi-a-GCST90017040	prot-a-1217	Glioma pathogenesis-related protein 1 || id:prot-a-1217	genus Paraprevotella	Simple mode	13	-0.171333258	0.210628964	0.431812264	-0.584166028	0.241499511	0.842540743	0.557570666	1.273156832	1
ebi-a-GCST90017041	prot-a-1217	Glioma pathogenesis-related protein 1 || id:prot-a-1217	genus Parasutterella	Simple mode	15	0.011864999	0.212062639	0.956171946	-0.403777773	0.42750777	1.011935667	0.667792506	1.533431095	1
ebi-a-GCST90017041	prot-a-1217	Glioma pathogenesis-related protein 1 || id:prot-a-1217	genus Parasutterella	Weighted mode	15	-0.011799235	0.20967786	0.955919439	-0.422767841	0.399169372	0.988270103	0.655230733	1.49058606	1
ebi-a-GCST90017041	prot-a-1217	Glioma pathogenesis-related protein 1 || id:prot-a-1217	genus Parasutterella	Weighted median	15	-0.077309639	0.129017817	0.549028345	-0.33018456	0.175565283	0.925603207	0.718791061	1.191919798	1
ebi-a-GCST90017041	prot-a-1217	Glioma pathogenesis-related protein 1 || id:prot-a-1217	genus Parasutterella	MR Egger	15	-0.131598039	0.292068142	0.659720239	-0.704051596	0.440855519	0.876693321	0.494577411	1.554036158	1
ebi-a-GCST90017041	prot-a-1217	Glioma pathogenesis-related protein 1 || id:prot-a-1217	genus Parasutterella	Inverse variance weighted	15	-0.139139057	0.095907145	0.146844355	-0.327117061	0.048838947	0.870107025	0.720999337	1.050051223	1
ebi-a-GCST90017042	prot-a-1217	Glioma pathogenesis-related protein 1 || id:prot-a-1217	genus Peptococcus	MR Egger	12	0.759177614	0.518463894	0.173832742	-0.257011619	1.775366846	2.136518454	0.773359228	5.90244603	1
ebi-a-GCST90017042	prot-a-1217	Glioma pathogenesis-related protein 1 || id:prot-a-1217	genus Peptococcus	Inverse variance weighted	12	-0.036799321	0.138370983	0.790280177	-0.308006447	0.234407805	0.963869545	0.73491058	1.264159918	1
ebi-a-GCST90017042	prot-a-1217	Glioma pathogenesis-related protein 1 || id:prot-a-1217	genus Peptococcus	Weighted median	12	-0.097268921	0.124778535	0.435666113	-0.341834851	0.147297008	0.907311978	0.710465528	1.158698055	1
ebi-a-GCST90017042	prot-a-1217	Glioma pathogenesis-related protein 1 || id:prot-a-1217	genus Peptococcus	Weighted mode	12	-0.20753125	0.247864878	0.420256595	-0.69334641	0.27828391	0.812587848	0.499900395	1.32086115	1
ebi-a-GCST90017042	prot-a-1217	Glioma pathogenesis-related protein 1 || id:prot-a-1217	genus Peptococcus	Simple mode	12	-0.274026076	0.23672917	0.271564388	-0.738015249	0.189963096	0.760312249	0.478061808	1.209204972	1
ebi-a-GCST90017043	prot-a-1217	Glioma pathogenesis-related protein 1 || id:prot-a-1217	genus Phascolarctobacterium	Inverse variance weighted	9	0.047356294	0.12898522	0.713510777	-0.205454739	0.300167326	1.048495515	0.814276949	1.350084693	1
ebi-a-GCST90017043	prot-a-1217	Glioma pathogenesis-related protein 1 || id:prot-a-1217	genus Phascolarctobacterium	Weighted median	9	-0.014001797	0.166800918	0.933101619	-0.340931596	0.312928002	0.986095772	0.711107549	1.367423075	1
ebi-a-GCST90017043	prot-a-1217	Glioma pathogenesis-related protein 1 || id:prot-a-1217	genus Phascolarctobacterium	Weighted mode	9	-0.080530768	0.233539957	0.739115066	-0.538269083	0.377207547	0.922626516	0.583757815	1.458206924	1
ebi-a-GCST90017043	prot-a-1217	Glioma pathogenesis-related protein 1 || id:prot-a-1217	genus Phascolarctobacterium	Simple mode	9	-0.083762069	0.246268106	0.742520297	-0.566447558	0.398923419	0.919650043	0.567538008	1.490219492	1
ebi-a-GCST90017043	prot-a-1217	Glioma pathogenesis-related protein 1 || id:prot-a-1217	genus Phascolarctobacterium	MR Egger	9	-0.106276497	0.611871033	0.867024472	-1.305543722	1.092990727	0.899175994	0.271025133	2.183182629	1
ebi-a-GCST90017044	prot-a-1217	Glioma pathogenesis-related protein 1 || id:prot-a-1217	genus Prevotella7	Weighted mode	11	0.284273461	0.166574034	0.118706146	-0.042211646	0.610758569	1.328796255	0.958666861	1.841828022	1
ebi-a-GCST90017044	prot-a-1217	Glioma pathogenesis-related protein 1 || id:prot-a-1217	genus Prevotella7	Simple mode	11	0.284273461	0.160658426	0.107251988	-0.030617054	0.599163977	1.328796255	0.969846901	1.820596104	1
ebi-a-GCST90017044	prot-a-1217	Glioma pathogenesis-related protein 1 || id:prot-a-1217	genus Prevotella7	Weighted median	11	0.192046071	0.095325867	0.043943741	0.005207371	0.378884771	1.211726341	1.005220953	1.460654717	1
ebi-a-GCST90017044	prot-a-1217	Glioma pathogenesis-related protein 1 || id:prot-a-1217	genus Prevotella7	MR Egger	11	0.163420189	0.400006702	0.692424229	-0.620592947	0.947433324	1.177531371	0.53762556	2.179081491	1
ebi-a-GCST90017044	prot-a-1217	Glioma pathogenesis-related protein 1 || id:prot-a-1217	genus Prevotella7	Inverse variance weighted	11	0.147257584	0.067274029	0.02860253	0.015400487	0.279114682	1.158652375	1.015519686	1.32195894	1
ebi-a-GCST90017045	prot-a-1217	Glioma pathogenesis-related protein 1 || id:prot-a-1217	genus Prevotella9	Weighted median	15	-0.082885746	0.128950161	0.520371083	-0.335628062	0.16985657	0.920456307	0.714888951	1.185134855	1
ebi-a-GCST90017045	prot-a-1217	Glioma pathogenesis-related protein 1 || id:prot-a-1217	genus Prevotella9	Inverse variance weighted	15	-0.085228027	0.091151231	0.349779104	-0.263884439	0.093428385	0.918302863	0.768062292	1.097931972	1
ebi-a-GCST90017045	prot-a-1217	Glioma pathogenesis-related protein 1 || id:prot-a-1217	genus Prevotella9	Weighted mode	15	-0.136859385	0.217925736	0.540107652	-0.563993828	0.290275057	0.872092847	0.568932303	1.336795133	1
ebi-a-GCST90017045	prot-a-1217	Glioma pathogenesis-related protein 1 || id:prot-a-1217	genus Prevotella9	Simple mode	15	-0.140829414	0.219983619	0.532392816	-0.571997307	0.290338479	0.868637476	0.564397038	1.336879917	1
ebi-a-GCST90017045	prot-a-1217	Glioma pathogenesis-related protein 1 || id:prot-a-1217	genus Prevotella9	MR Egger	15	-0.355097173	0.269838643	0.210920833	-0.883980914	0.173786567	0.701105311	0.413134979	1.189801596	1
ebi-a-GCST90017046	prot-a-1217	Glioma pathogenesis-related protein 1 || id:prot-a-1217	genus Rikenellaceae RC9 gut	Inverse variance weighted	11	-0.052150301	0.085417999	0.54151039	-0.219569579	0.115268978	0.949186193	0.802864293	1.122175237	1
ebi-a-GCST90017046	prot-a-1217	Glioma pathogenesis-related protein 1 || id:prot-a-1217	genus Rikenellaceae RC9 gut	Weighted median	11	-0.085357663	0.101091789	0.398469372	-0.28349757	0.112782244	0.918183825	0.753144952	1.119388152	1
ebi-a-GCST90017046	prot-a-1217	Glioma pathogenesis-related protein 1 || id:prot-a-1217	genus Rikenellaceae RC9 gut	Weighted mode	11	-0.224930709	0.172843635	0.222319861	-0.563704234	0.113842816	0.798571551	0.569097086	1.120575975	1
ebi-a-GCST90017046	prot-a-1217	Glioma pathogenesis-related protein 1 || id:prot-a-1217	genus Rikenellaceae RC9 gut	Simple mode	11	-0.232096404	0.197005298	0.266022894	-0.618226788	0.154033981	0.792869684	0.538899173	1.166530526	1
ebi-a-GCST90017046	prot-a-1217	Glioma pathogenesis-related protein 1 || id:prot-a-1217	genus Rikenellaceae RC9 gut	MR Egger	11	-0.492133347	0.542441966	0.387917982	-1.555319601	0.571052907	0.611320843	0.211121897	1.770129853	1
ebi-a-GCST90017047	prot-a-1217	Glioma pathogenesis-related protein 1 || id:prot-a-1217	genus Romboutsia	MR Egger	13	0.555144691	0.29056306	0.08245922	-0.014358905	1.124648288	1.742193047	0.985743692	3.079133691	1
ebi-a-GCST90017047	prot-a-1217	Glioma pathogenesis-related protein 1 || id:prot-a-1217	genus Romboutsia	Simple mode	13	0.238104122	0.309737164	0.456917189	-0.36898072	0.845188964	1.268841301	0.691438741	2.32841776	1
ebi-a-GCST90017047	prot-a-1217	Glioma pathogenesis-related protein 1 || id:prot-a-1217	genus Romboutsia	Weighted mode	13	0.193813251	0.264567935	0.477889272	-0.324739902	0.712366405	1.213869573	0.722715306	2.038810205	1
ebi-a-GCST90017047	prot-a-1217	Glioma pathogenesis-related protein 1 || id:prot-a-1217	genus Romboutsia	Inverse variance weighted	13	0.162437005	0.118904706	0.171904185	-0.070616219	0.39549023	1.176374211	0.931819438	1.485112059	1
ebi-a-GCST90017047	prot-a-1217	Glioma pathogenesis-related protein 1 || id:prot-a-1217	genus Romboutsia	Weighted median	13	0.116760835	0.161180182	0.468812921	-0.199152321	0.432673992	1.123850612	0.819425068	1.541373639	1
ebi-a-GCST90017048	prot-a-1217	Glioma pathogenesis-related protein 1 || id:prot-a-1217	genus Roseburia	Inverse variance weighted	13	-0.255058477	0.137425797	0.063457502	-0.524413039	0.014296085	0.774871185	0.591902686	1.014398763	1
ebi-a-GCST90017048	prot-a-1217	Glioma pathogenesis-related protein 1 || id:prot-a-1217	genus Roseburia	Weighted median	13	-0.26165249	0.182377644	0.151379975	-0.619112672	0.095807692	0.769778483	0.538421983	1.100547399	1
ebi-a-GCST90017048	prot-a-1217	Glioma pathogenesis-related protein 1 || id:prot-a-1217	genus Roseburia	Simple mode	13	-0.275480942	0.356952615	0.455187945	-0.975108068	0.424146185	0.759206901	0.377151593	1.528284989	1
ebi-a-GCST90017048	prot-a-1217	Glioma pathogenesis-related protein 1 || id:prot-a-1217	genus Roseburia	MR Egger	13	-0.298803289	0.39394332	0.464097724	-1.070932196	0.473325618	0.741705297	0.342688915	1.605324021	1
ebi-a-GCST90017048	prot-a-1217	Glioma pathogenesis-related protein 1 || id:prot-a-1217	genus Roseburia	Weighted mode	13	-0.408366922	0.320251068	0.226392442	-1.036059016	0.219325173	0.664734928	0.35485039	1.245236128	1
ebi-a-GCST90017049	prot-a-1217	Glioma pathogenesis-related protein 1 || id:prot-a-1217	genus Ruminiclostridium5	Inverse variance weighted	11	-0.114248418	0.170002786	0.501559184	-0.447453878	0.218957042	0.892036331	0.639253699	1.244777803	1
ebi-a-GCST90017049	prot-a-1217	Glioma pathogenesis-related protein 1 || id:prot-a-1217	genus Ruminiclostridium5	Weighted median	11	-0.302963935	0.227166333	0.182313457	-0.748209949	0.142282078	0.738625734	0.47321287	1.152901811	1
ebi-a-GCST90017049	prot-a-1217	Glioma pathogenesis-related protein 1 || id:prot-a-1217	genus Ruminiclostridium5	Weighted mode	11	-0.442964744	0.381581619	0.272658531	-1.190864718	0.304935229	0.642129845	0.303958312	1.356537136	1
ebi-a-GCST90017049	prot-a-1217	Glioma pathogenesis-related protein 1 || id:prot-a-1217	genus Ruminiclostridium5	Simple mode	11	-0.450631615	0.381101712	0.264381381	-1.197590971	0.296327741	0.637225544	0.301920672	1.344910867	1
ebi-a-GCST90017049	prot-a-1217	Glioma pathogenesis-related protein 1 || id:prot-a-1217	genus Ruminiclostridium5	MR Egger	11	-1.455588897	0.634132046	0.047354194	-2.698487707	-0.212690087	0.233262956	0.067307224	0.808406634	1
ebi-a-GCST90017050	prot-a-1217	Glioma pathogenesis-related protein 1 || id:prot-a-1217	genus Ruminiclostridium6	Simple mode	16	0.207138765	0.257459011	0.433646482	-0.297480898	0.711758427	1.230153262	0.74268677	2.037571031	1
ebi-a-GCST90017050	prot-a-1217	Glioma pathogenesis-related protein 1 || id:prot-a-1217	genus Ruminiclostridium6	Weighted mode	16	0.194542885	0.301283562	0.528219926	-0.395972897	0.785058667	1.214755577	0.673024936	2.192535567	1
ebi-a-GCST90017050	prot-a-1217	Glioma pathogenesis-related protein 1 || id:prot-a-1217	genus Ruminiclostridium6	Weighted median	16	0.162471061	0.140399832	0.247189568	-0.112712611	0.437654732	1.176414273	0.893407379	1.549069971	1
ebi-a-GCST90017050	prot-a-1217	Glioma pathogenesis-related protein 1 || id:prot-a-1217	genus Ruminiclostridium6	Inverse variance weighted	16	0.107123	0.09969465	0.282593706	-0.088278513	0.302524514	1.113071154	0.915505861	1.35327085	1
ebi-a-GCST90017050	prot-a-1217	Glioma pathogenesis-related protein 1 || id:prot-a-1217	genus Ruminiclostridium6	MR Egger	16	-0.176426122	0.248181487	0.488836238	-0.662861835	0.310009592	0.838260706	0.515374306	1.363438192	1
ebi-a-GCST90017051	prot-a-1217	Glioma pathogenesis-related protein 1 || id:prot-a-1217	genus Ruminiclostridium9	Inverse variance weighted	9	-0.151351378	0.217205948	0.485921414	-0.577075036	0.274372279	0.85954562	0.561538447	1.315704521	1
ebi-a-GCST90017051	prot-a-1217	Glioma pathogenesis-related protein 1 || id:prot-a-1217	genus Ruminiclostridium9	MR Egger	9	-0.31699797	0.97545781	0.754697884	-2.228895278	1.594899339	0.728332234	0.107647285	4.927833005	1
ebi-a-GCST90017051	prot-a-1217	Glioma pathogenesis-related protein 1 || id:prot-a-1217	genus Ruminiclostridium9	Weighted median	9	-0.424211944	0.249807194	0.089478051	-0.913834045	0.065410156	0.654285195	0.400983883	1.067596816	1
ebi-a-GCST90017051	prot-a-1217	Glioma pathogenesis-related protein 1 || id:prot-a-1217	genus Ruminiclostridium9	Weighted mode	9	-0.691362776	0.522764646	0.222553199	-1.715981482	0.33325593	0.500892999	0.179787176	1.395504404	1
ebi-a-GCST90017051	prot-a-1217	Glioma pathogenesis-related protein 1 || id:prot-a-1217	genus Ruminiclostridium9	Simple mode	9	-0.691362776	0.507650882	0.210342927	-1.686358504	0.303632952	0.500892999	0.185192676	1.354771698	1
ebi-a-GCST90017052	prot-a-1217	Glioma pathogenesis-related protein 1 || id:prot-a-1217	genus Ruminococcaceae NK4A214	MR Egger	13	1.007025072	0.438434398	0.042264287	0.147693652	1.866356492	2.137445187	1.159157736	6.464699255	1
ebi-a-GCST90017052	prot-a-1217	Glioma pathogenesis-related protein 1 || id:prot-a-1217	genus Ruminococcaceae NK4A214	Simple mode	13	0.337755395	0.364591398	0.372497799	-0.376843746	1.052354535	1.401797574	0.686023259	2.864387486	1
ebi-a-GCST90017052	prot-a-1217	Glioma pathogenesis-related protein 1 || id:prot-a-1217	genus Ruminococcaceae NK4A214	Weighted mode	13	0.313441123	0.314447636	0.338538126	-0.302876244	0.92975849	1.368124909	0.738690508	2.533897142	1
ebi-a-GCST90017052	prot-a-1217	Glioma pathogenesis-related protein 1 || id:prot-a-1217	genus Ruminococcaceae NK4A214	Weighted median	13	0.193467913	0.188729059	0.305311619	-0.176441042	0.563376869	1.21345045	0.838248199	1.756594285	1
ebi-a-GCST90017052	prot-a-1217	Glioma pathogenesis-related protein 1 || id:prot-a-1217	genus Ruminococcaceae NK4A214	Inverse variance weighted	13	0.092344963	0.137349481	0.501369992	-0.17686002	0.361549946	1.096743092	0.837897065	1.43555272	1
ebi-a-GCST90017053	prot-a-1217	Glioma pathogenesis-related protein 1 || id:prot-a-1217	genus Ruminococcaceae UCG002	Weighted mode	22	0.441949931	0.354276292	0.225957096	-0.252431602	1.136331463	1.555737844	0.77690935	3.115318714	1
ebi-a-GCST90017053	prot-a-1217	Glioma pathogenesis-related protein 1 || id:prot-a-1217	genus Ruminococcaceae UCG002	Simple mode	22	0.391917373	0.321790092	0.236759084	-0.238791206	1.022625952	1.479815434	0.787579307	2.780486611	1
ebi-a-GCST90017053	prot-a-1217	Glioma pathogenesis-related protein 1 || id:prot-a-1217	genus Ruminococcaceae UCG002	Weighted median	22	0.129483008	0.143526029	0.366973487	-0.151828009	0.410794026	1.138239771	0.859136031	1.508014713	1
ebi-a-GCST90017053	prot-a-1217	Glioma pathogenesis-related protein 1 || id:prot-a-1217	genus Ruminococcaceae UCG002	Inverse variance weighted	22	0.093760071	0.102361497	0.359682577	-0.106868463	0.294388605	1.098296201	0.89864387	1.342305429	1
ebi-a-GCST90017053	prot-a-1217	Glioma pathogenesis-related protein 1 || id:prot-a-1217	genus Ruminococcaceae UCG002	MR Egger	22	0.024245375	0.284311106	0.932888591	-0.533004393	0.581495144	1.024541684	0.586839223	1.788710812	1
ebi-a-GCST90017054	prot-a-1217	Glioma pathogenesis-related protein 1 || id:prot-a-1217	genus Ruminococcaceae UCG003	Inverse variance weighted	12	0.127777323	0.126040059	0.310686105	-0.119261193	0.374815838	1.136299946	0.887575942	1.454723485	1
ebi-a-GCST90017054	prot-a-1217	Glioma pathogenesis-related protein 1 || id:prot-a-1217	genus Ruminococcaceae UCG003	Weighted median	12	0.0911884	0.17503548	0.602387007	-0.25188114	0.43425794	1.095475374	0.777337127	1.54381703	1
ebi-a-GCST90017054	prot-a-1217	Glioma pathogenesis-related protein 1 || id:prot-a-1217	genus Ruminococcaceae UCG003	MR Egger	12	0.062331635	0.414866706	0.88355861	-0.750807109	0.875470379	1.06431525	0.471985455	2.400003941	1
ebi-a-GCST90017054	prot-a-1217	Glioma pathogenesis-related protein 1 || id:prot-a-1217	genus Ruminococcaceae UCG003	Weighted mode	12	0.06018543	0.285151037	0.836695728	-0.498710603	0.619081462	1.062033461	0.607313223	1.85722133	1
ebi-a-GCST90017054	prot-a-1217	Glioma pathogenesis-related protein 1 || id:prot-a-1217	genus Ruminococcaceae UCG003	Simple mode	12	0.036671132	0.282524607	0.899069332	-0.517077097	0.590419362	1.037351813	0.596260816	1.804745098	1
ebi-a-GCST90017055	prot-a-1217	Glioma pathogenesis-related protein 1 || id:prot-a-1217	genus Ruminococcaceae UCG004	MR Egger	10	1.475690134	0.923611177	0.148768075	-0.334587772	3.28596804	2.174053414	0.71563303	26.7348522	1
ebi-a-GCST90017055	prot-a-1217	Glioma pathogenesis-related protein 1 || id:prot-a-1217	genus Ruminococcaceae UCG004	Inverse variance weighted	10	0.072640818	0.168752309	0.666862356	-0.258113708	0.403395344	1.075344223	0.772507387	1.496898565	1
ebi-a-GCST90017055	prot-a-1217	Glioma pathogenesis-related protein 1 || id:prot-a-1217	genus Ruminococcaceae UCG004	Weighted mode	10	0.036889836	0.296144695	0.903604293	-0.543553766	0.617333439	1.037578711	0.580680977	1.8539777	1
ebi-a-GCST90017055	prot-a-1217	Glioma pathogenesis-related protein 1 || id:prot-a-1217	genus Ruminococcaceae UCG004	Weighted median	10	0.005656195	0.168047296	0.973149591	-0.323716505	0.335028895	1.005672221	0.723455309	1.397980779	1
ebi-a-GCST90017055	prot-a-1217	Glioma pathogenesis-related protein 1 || id:prot-a-1217	genus Ruminococcaceae UCG004	Simple mode	10	-0.109401671	0.324281168	0.743575264	-0.744992761	0.526189418	0.896370299	0.474737737	1.692470707	1
ebi-a-GCST90017056	prot-a-1217	Glioma pathogenesis-related protein 1 || id:prot-a-1217	genus Ruminococcaceae UCG005	MR Egger	14	0.055491707	0.330830729	0.869585843	-0.592936521	0.703919935	1.057060251	0.552701879	2.02166198	1
ebi-a-GCST90017056	prot-a-1217	Glioma pathogenesis-related protein 1 || id:prot-a-1217	genus Ruminococcaceae UCG005	Weighted mode	14	0.008618923	0.219975016	0.969341112	-0.422532108	0.439769953	1.008656173	0.655385211	1.552350065	1
ebi-a-GCST90017056	prot-a-1217	Glioma pathogenesis-related protein 1 || id:prot-a-1217	genus Ruminococcaceae UCG005	Weighted median	14	-0.007952059	0.154156937	0.958860024	-0.310099655	0.294195537	0.992079475	0.733373868	1.342046297	1
ebi-a-GCST90017056	prot-a-1217	Glioma pathogenesis-related protein 1 || id:prot-a-1217	genus Ruminococcaceae UCG005	Inverse variance weighted	14	-0.012676681	0.116519372	0.91336539	-0.24105465	0.215701288	0.98740333	0.785798681	1.240731702	1
ebi-a-GCST90017056	prot-a-1217	Glioma pathogenesis-related protein 1 || id:prot-a-1217	genus Ruminococcaceae UCG005	Simple mode	14	-0.106030677	0.24375092	0.670699481	-0.58378248	0.371721127	0.899397057	0.557784562	1.450228495	1
ebi-a-GCST90017057	prot-a-1217	Glioma pathogenesis-related protein 1 || id:prot-a-1217	genus Ruminococcaceae UCG009	Simple mode	12	0.028938153	0.207397677	0.89155343	-0.377561293	0.435437599	1.02936093	0.685531182	1.545639282	1
ebi-a-GCST90017057	prot-a-1217	Glioma pathogenesis-related protein 1 || id:prot-a-1217	genus Ruminococcaceae UCG009	Weighted mode	12	0.022838924	0.203591688	0.912701588	-0.376200785	0.421878632	1.023101729	0.686464488	1.524823449	1
ebi-a-GCST90017057	prot-a-1217	Glioma pathogenesis-related protein 1 || id:prot-a-1217	genus Ruminococcaceae UCG009	Weighted median	12	-0.026785895	0.120083874	0.8234889	-0.262150288	0.208578498	0.973569665	0.769395384	1.23192563	1
ebi-a-GCST90017057	prot-a-1217	Glioma pathogenesis-related protein 1 || id:prot-a-1217	genus Ruminococcaceae UCG009	Inverse variance weighted	12	-0.073719486	0.09547353	0.440028073	-0.260847604	0.113408632	0.928932236	0.770398316	1.120089544	1
ebi-a-GCST90017057	prot-a-1217	Glioma pathogenesis-related protein 1 || id:prot-a-1217	genus Ruminococcaceae UCG009	MR Egger	12	-0.085286021	0.406507169	0.838034899	-0.882040071	0.711468029	0.918249608	0.413937587	2.03697941	1
ebi-a-GCST90017058	prot-a-1217	Glioma pathogenesis-related protein 1 || id:prot-a-1217	genus Ruminococcaceae UCG010	Inverse variance weighted	6	0.081623024	0.167269927	0.625569748	-0.246226034	0.409472081	1.085046696	0.781745504	1.506022517	1
ebi-a-GCST90017058	prot-a-1217	Glioma pathogenesis-related protein 1 || id:prot-a-1217	genus Ruminococcaceae UCG010	Weighted median	6	0.012002458	0.202742205	0.952792339	-0.385372264	0.40937718	1.012074777	0.680197376	1.505879602	1
ebi-a-GCST90017058	prot-a-1217	Glioma pathogenesis-related protein 1 || id:prot-a-1217	genus Ruminococcaceae UCG010	Weighted mode	6	-0.031420082	0.26984269	0.911837252	-0.560311755	0.49747159	0.969068399	0.571031015	1.644557893	1
ebi-a-GCST90017058	prot-a-1217	Glioma pathogenesis-related protein 1 || id:prot-a-1217	genus Ruminococcaceae UCG010	Simple mode	6	-0.040882943	0.279787919	0.889534156	-0.589267265	0.507501378	0.959941491	0.554733608	1.661135456	1
ebi-a-GCST90017058	prot-a-1217	Glioma pathogenesis-related protein 1 || id:prot-a-1217	genus Ruminococcaceae UCG010	MR Egger	6	-0.110374356	0.534970539	0.846618168	-1.158916613	0.938167901	0.895498837	0.313825992	2.555295572	1
ebi-a-GCST90017059	prot-a-1217	Glioma pathogenesis-related protein 1 || id:prot-a-1217	genus Ruminococcaceae UCG011	MR Egger	8	0.215500974	0.666958893	0.757576036	-1.091738456	1.522740404	1.240483191	0.335632504	4.584772123	1
ebi-a-GCST90017059	prot-a-1217	Glioma pathogenesis-related protein 1 || id:prot-a-1217	genus Ruminococcaceae UCG011	Simple mode	8	0.10461562	0.222597132	0.652660816	-0.331674758	0.540905997	1.110283757	0.717720718	1.717562264	1
ebi-a-GCST90017059	prot-a-1217	Glioma pathogenesis-related protein 1 || id:prot-a-1217	genus Ruminococcaceae UCG011	Weighted mode	8	0.065237964	0.190570716	0.742151651	-0.30828064	0.438756567	1.067413	0.734709101	1.550777731	1
ebi-a-GCST90017059	prot-a-1217	Glioma pathogenesis-related protein 1 || id:prot-a-1217	genus Ruminococcaceae UCG011	Weighted median	8	0.043493672	0.115288957	0.705981941	-0.182472684	0.269460028	1.044453385	0.833207403	1.309257298	1
ebi-a-GCST90017059	prot-a-1217	Glioma pathogenesis-related protein 1 || id:prot-a-1217	genus Ruminococcaceae UCG011	Inverse variance weighted	8	-0.015828657	0.120767128	0.895721836	-0.252532227	0.220874913	0.984295958	0.776831177	1.247167417	1
ebi-a-GCST90017060	prot-a-1217	Glioma pathogenesis-related protein 1 || id:prot-a-1217	genus Ruminococcaceae UCG013	Weighted median	12	0.24667964	0.188811633	0.191387544	-0.12339116	0.616750441	1.279769061	0.883917841	1.852897149	1
ebi-a-GCST90017060	prot-a-1217	Glioma pathogenesis-related protein 1 || id:prot-a-1217	genus Ruminococcaceae UCG013	Weighted mode	12	0.211672791	0.265938061	0.442900688	-0.309565809	0.732911391	1.235743473	0.733765482	2.081130782	1
ebi-a-GCST90017060	prot-a-1217	Glioma pathogenesis-related protein 1 || id:prot-a-1217	genus Ruminococcaceae UCG013	Simple mode	12	0.183261585	0.371065051	0.631104388	-0.544025914	0.910549084	1.201128564	0.580406874	2.48568701	1
ebi-a-GCST90017060	prot-a-1217	Glioma pathogenesis-related protein 1 || id:prot-a-1217	genus Ruminococcaceae UCG013	Inverse variance weighted	12	0.047650734	0.157539499	0.762294952	-0.261126685	0.356428153	1.04880428	0.770183343	1.428218914	1
ebi-a-GCST90017060	prot-a-1217	Glioma pathogenesis-related protein 1 || id:prot-a-1217	genus Ruminococcaceae UCG013	MR Egger	12	-0.143531975	0.43689664	0.749289832	-0.999849388	0.712785439	0.8662931	0.367934852	2.039664715	1
ebi-a-GCST90017061	prot-a-1217	Glioma pathogenesis-related protein 1 || id:prot-a-1217	genus Ruminococcaceae UCG014	Inverse variance weighted	11	-0.0117102	0.127593566	0.926874938	-0.26179359	0.23837319	0.988358098	0.769669875	1.269182751	1
ebi-a-GCST90017061	prot-a-1217	Glioma pathogenesis-related protein 1 || id:prot-a-1217	genus Ruminococcaceae UCG014	Simple mode	11	-0.01352868	0.283854318	0.962925125	-0.569883144	0.542825783	0.986562421	0.565591528	1.720862783	1
ebi-a-GCST90017061	prot-a-1217	Glioma pathogenesis-related protein 1 || id:prot-a-1217	genus Ruminococcaceae UCG014	Weighted median	11	-0.025655351	0.173893931	0.882710166	-0.366487457	0.315176755	0.974670951	0.693164831	1.370501532	1
ebi-a-GCST90017061	prot-a-1217	Glioma pathogenesis-related protein 1 || id:prot-a-1217	genus Ruminococcaceae UCG014	Weighted mode	11	-0.03763946	0.246909881	0.881870149	-0.521582827	0.446303907	0.9630601	0.593580269	1.562526258	1
ebi-a-GCST90017061	prot-a-1217	Glioma pathogenesis-related protein 1 || id:prot-a-1217	genus Ruminococcaceae UCG014	MR Egger	11	-0.161460241	0.353164532	0.658375927	-0.853662725	0.530742242	0.850900361	0.425852292	1.700193796	1
ebi-a-GCST90017064	prot-a-1217	Glioma pathogenesis-related protein 1 || id:prot-a-1217	genus Ruminococcus gauvreauii	MR Egger	11	0.438475983	0.609954073	0.490464612	-0.757034001	1.633985967	1.550342668	0.469055584	5.124259193	1
ebi-a-GCST90017064	prot-a-1217	Glioma pathogenesis-related protein 1 || id:prot-a-1217	genus Ruminococcus gauvreauii	Inverse variance weighted	11	-0.23777751	0.130078232	0.067555896	-0.492730846	0.017175826	0.788378078	0.610955688	1.017324178	1
ebi-a-GCST90017064	prot-a-1217	Glioma pathogenesis-related protein 1 || id:prot-a-1217	genus Ruminococcus gauvreauii	Weighted median	11	-0.288354003	0.178978521	0.107155849	-0.639151905	0.062443899	0.749496221	0.527739808	1.064434741	1
ebi-a-GCST90017064	prot-a-1217	Glioma pathogenesis-related protein 1 || id:prot-a-1217	genus Ruminococcus gauvreauii	Weighted mode	11	-0.509071325	0.289642996	0.109331001	-1.076771598	0.058628947	0.601053503	0.340693648	1.06038171	1
ebi-a-GCST90017064	prot-a-1217	Glioma pathogenesis-related protein 1 || id:prot-a-1217	genus Ruminococcus gauvreauii	Simple mode	11	-0.524507237	0.313780372	0.125558894	-1.139516767	0.090502293	0.591846933	0.319973606	1.094724018	1
ebi-a-GCST90017065	prot-a-1217	Glioma pathogenesis-related protein 1 || id:prot-a-1217	genus Ruminococcus gnavus	MR Egger	12	0.080178774	0.475818368	0.869543835	-0.852425227	1.012782776	1.083480749	0.42637961	2.753252048	1
ebi-a-GCST90017065	prot-a-1217	Glioma pathogenesis-related protein 1 || id:prot-a-1217	genus Ruminococcus gnavus	Inverse variance weighted	12	0.014574942	0.102323105	0.886732165	-0.185978343	0.215128227	1.014681675	0.830291577	1.240020892	1
ebi-a-GCST90017065	prot-a-1217	Glioma pathogenesis-related protein 1 || id:prot-a-1217	genus Ruminococcus gnavus	Simple mode	12	-0.016350396	0.202644103	0.937141534	-0.413532839	0.380832047	0.983782546	0.661309817	1.463501785	1
ebi-a-GCST90017065	prot-a-1217	Glioma pathogenesis-related protein 1 || id:prot-a-1217	genus Ruminococcus gnavus	Weighted median	12	-0.024515044	0.128414933	0.848600077	-0.276208313	0.227178225	0.975783009	0.758654877	1.25505353	1
ebi-a-GCST90017065	prot-a-1217	Glioma pathogenesis-related protein 1 || id:prot-a-1217	genus Ruminococcus gnavus	Weighted mode	12	-0.03016055	0.209139001	0.887940517	-0.440072992	0.379751892	0.970289741	0.643989413	1.46192183	1
ebi-a-GCST90017066	prot-a-1217	Glioma pathogenesis-related protein 1 || id:prot-a-1217	genus Ruminococcus torques	MR Egger	9	0.245770027	0.403245064	0.561458966	-0.5445903	1.036130353	1.278605495	0.580079393	2.818290099	1
ebi-a-GCST90017066	prot-a-1217	Glioma pathogenesis-related protein 1 || id:prot-a-1217	genus Ruminococcus torques	Weighted mode	9	0.033786935	0.281851597	0.907538038	-0.518642195	0.586216065	1.034364197	0.595328339	1.79717514	1
ebi-a-GCST90017066	prot-a-1217	Glioma pathogenesis-related protein 1 || id:prot-a-1217	genus Ruminococcus torques	Simple mode	9	-0.028907409	0.337087701	0.933767527	-0.689599302	0.631784485	0.971506413	0.50177709	1.880964138	1
ebi-a-GCST90017066	prot-a-1217	Glioma pathogenesis-related protein 1 || id:prot-a-1217	genus Ruminococcus torques	Weighted median	9	-0.034220041	0.20523445	0.86757751	-0.436479563	0.36803948	0.966358842	0.646307707	1.444899083	1
ebi-a-GCST90017066	prot-a-1217	Glioma pathogenesis-related protein 1 || id:prot-a-1217	genus Ruminococcus torques	Inverse variance weighted	9	-0.13517173	0.152693293	0.376021835	-0.434450584	0.164107123	0.873565881	0.647620382	1.178340536	1
ebi-a-GCST90017062	prot-a-1217	Glioma pathogenesis-related protein 1 || id:prot-a-1217	genus Ruminococcus1	Inverse variance weighted	10	0.058147284	0.142884672	0.684042826	-0.221906673	0.338201241	1.059871086	0.800990115	1.402422699	1
ebi-a-GCST90017062	prot-a-1217	Glioma pathogenesis-related protein 1 || id:prot-a-1217	genus Ruminococcus1	Weighted median	10	-0.057692436	0.189708526	0.761043381	-0.429521148	0.314136275	0.943940225	0.650820667	1.369076295	1
ebi-a-GCST90017062	prot-a-1217	Glioma pathogenesis-related protein 1 || id:prot-a-1217	genus Ruminococcus1	Simple mode	10	-0.147093242	0.323077935	0.65968714	-0.780325995	0.486139512	0.863213486	0.458256598	1.62602683	1
ebi-a-GCST90017062	prot-a-1217	Glioma pathogenesis-related protein 1 || id:prot-a-1217	genus Ruminococcus1	Weighted mode	10	-0.177314043	0.278783827	0.540593554	-0.723730344	0.369102259	0.837516727	0.484939885	1.446435507	1
ebi-a-GCST90017062	prot-a-1217	Glioma pathogenesis-related protein 1 || id:prot-a-1217	genus Ruminococcus1	MR Egger	10	-0.309136338	0.381443544	0.441128491	-1.056765685	0.438493008	0.73408068	0.347578172	1.550369064	1
ebi-a-GCST90017063	prot-a-1217	Glioma pathogenesis-related protein 1 || id:prot-a-1217	genus Ruminococcus2	Simple mode	15	0.167083608	0.293719625	0.578467288	-0.408606856	0.742774073	1.181853074	0.664575455	2.101757865	1
ebi-a-GCST90017063	prot-a-1217	Glioma pathogenesis-related protein 1 || id:prot-a-1217	genus Ruminococcus2	Weighted median	15	0.101940878	0.159838316	0.523620172	-0.211342221	0.415223977	1.107318003	0.809496992	1.514709963	1
ebi-a-GCST90017063	prot-a-1217	Glioma pathogenesis-related protein 1 || id:prot-a-1217	genus Ruminococcus2	Inverse variance weighted	15	0.091911133	0.114498435	0.422131797	-0.132505799	0.316328064	1.096267395	0.875897855	1.372080313	1
ebi-a-GCST90017063	prot-a-1217	Glioma pathogenesis-related protein 1 || id:prot-a-1217	genus Ruminococcus2	Weighted mode	15	-0.129939051	0.285328358	0.655803058	-0.689182634	0.429304531	0.878148951	0.501986208	1.536188781	1
ebi-a-GCST90017063	prot-a-1217	Glioma pathogenesis-related protein 1 || id:prot-a-1217	genus Ruminococcus2	MR Egger	15	-0.197869566	0.305301067	0.528193681	-0.796259658	0.400520526	0.820476864	0.451012755	1.492601433	1
ebi-a-GCST90017067	prot-a-1217	Glioma pathogenesis-related protein 1 || id:prot-a-1217	genus Sellimonas	Simple mode	8	0.244367549	0.168410684	0.190065854	-0.085717391	0.574452488	1.276813535	0.917853588	1.776157794	1
ebi-a-GCST90017067	prot-a-1217	Glioma pathogenesis-related protein 1 || id:prot-a-1217	genus Sellimonas	Weighted mode	8	0.230557803	0.18363787	0.249581495	-0.129372422	0.590488029	1.259302257	0.878646677	1.804869028	1
ebi-a-GCST90017067	prot-a-1217	Glioma pathogenesis-related protein 1 || id:prot-a-1217	genus Sellimonas	Weighted median	8	0.171763223	0.104869154	0.101446463	-0.033780318	0.377306764	1.187396652	0.966783866	1.45835161	1
ebi-a-GCST90017067	prot-a-1217	Glioma pathogenesis-related protein 1 || id:prot-a-1217	genus Sellimonas	Inverse variance weighted	8	0.094060603	0.084864447	0.267705129	-0.072273713	0.26039492	1.098626324	0.930276232	1.297442372	1
ebi-a-GCST90017067	prot-a-1217	Glioma pathogenesis-related protein 1 || id:prot-a-1217	genus Sellimonas	MR Egger	8	-0.11606953	0.490023368	0.820641107	-1.076515331	0.844376271	0.890413311	0.340780968	2.326526241	1
ebi-a-GCST90017068	prot-a-1217	Glioma pathogenesis-related protein 1 || id:prot-a-1217	genus Senegalimassilia	Inverse variance weighted	5	-0.037737385	0.217517536	0.86226532	-0.464071756	0.388596986	0.962965797	0.628718438	1.474910022	1
ebi-a-GCST90017068	prot-a-1217	Glioma pathogenesis-related protein 1 || id:prot-a-1217	genus Senegalimassilia	Weighted median	5	-0.20533115	0.204280157	0.3148271	-0.605720257	0.195057957	0.814377591	0.545681254	1.215381424	1
ebi-a-GCST90017068	prot-a-1217	Glioma pathogenesis-related protein 1 || id:prot-a-1217	genus Senegalimassilia	Weighted mode	5	-0.214276771	0.275527999	0.480181015	-0.754311649	0.325758107	0.807124965	0.470334258	1.385080288	1
ebi-a-GCST90017068	prot-a-1217	Glioma pathogenesis-related protein 1 || id:prot-a-1217	genus Senegalimassilia	Simple mode	5	-0.239730621	0.339525246	0.519094662	-0.905200103	0.425738862	0.786839791	0.404460943	1.530720993	1
ebi-a-GCST90017068	prot-a-1217	Glioma pathogenesis-related protein 1 || id:prot-a-1217	genus Senegalimassilia	MR Egger	5	-0.485808838	0.781448189	0.578196428	-2.017447288	1.045829612	0.615199399	0.132994529	2.845758419	1
ebi-a-GCST90017069	prot-a-1217	Glioma pathogenesis-related protein 1 || id:prot-a-1217	genus Slackia	MR Egger	6	1.076945424	0.735710254	0.217087663	-0.365046673	2.518937521	2.135698528	0.694164252	12.41539856	1
ebi-a-GCST90017069	prot-a-1217	Glioma pathogenesis-related protein 1 || id:prot-a-1217	genus Slackia	Inverse variance weighted	6	0.017034141	0.123230041	0.890058309	-0.224496738	0.25856502	1.017180049	0.798918183	1.295070353	1
ebi-a-GCST90017069	prot-a-1217	Glioma pathogenesis-related protein 1 || id:prot-a-1217	genus Slackia	Weighted median	6	-0.025786761	0.145785185	0.859601155	-0.311525723	0.259952202	0.974542878	0.732328772	1.296868097	1
ebi-a-GCST90017069	prot-a-1217	Glioma pathogenesis-related protein 1 || id:prot-a-1217	genus Slackia	Weighted mode	6	-0.057357992	0.218129682	0.803077791	-0.484892168	0.370176185	0.944255973	0.615763592	1.447989706	1
ebi-a-GCST90017069	prot-a-1217	Glioma pathogenesis-related protein 1 || id:prot-a-1217	genus Slackia	Simple mode	6	-0.068622665	0.205841903	0.752376544	-0.472072794	0.334827464	0.933678923	0.623708109	1.397699212	1
ebi-a-GCST90017070	prot-a-1217	Glioma pathogenesis-related protein 1 || id:prot-a-1217	genus Streptococcus	MR Egger	15	0.187316078	0.431560368	0.671373259	-0.658542244	1.033174399	1.206008417	0.517605327	2.809971663	1
ebi-a-GCST90017070	prot-a-1217	Glioma pathogenesis-related protein 1 || id:prot-a-1217	genus Streptococcus	Simple mode	15	0.051051302	0.288692275	0.862169642	-0.514785557	0.61688816	1.052376881	0.597628738	1.853152347	1
ebi-a-GCST90017070	prot-a-1217	Glioma pathogenesis-related protein 1 || id:prot-a-1217	genus Streptococcus	Weighted median	15	0.046194228	0.158382623	0.770544897	-0.264235713	0.356624168	1.047277801	0.76779254	1.428498893	1
ebi-a-GCST90017070	prot-a-1217	Glioma pathogenesis-related protein 1 || id:prot-a-1217	genus Streptococcus	Inverse variance weighted	15	0.031789981	0.118857097	0.789112016	-0.201169929	0.264749891	1.03230068	0.817773456	1.303105017	1
ebi-a-GCST90017070	prot-a-1217	Glioma pathogenesis-related protein 1 || id:prot-a-1217	genus Streptococcus	Weighted mode	15	0.027441461	0.274342924	0.921741843	-0.51027067	0.565153592	1.027821446	0.600333065	1.759718041	1
ebi-a-GCST90017071	prot-a-1217	Glioma pathogenesis-related protein 1 || id:prot-a-1217	genus Subdoligranulum	Simple mode	11	0.40344405	0.323514836	0.240790219	-0.230645029	1.03753313	1.496971475	0.79402127	2.822246304	1
ebi-a-GCST90017071	prot-a-1217	Glioma pathogenesis-related protein 1 || id:prot-a-1217	genus Subdoligranulum	Weighted mode	11	0.390971455	0.341550475	0.27899363	-0.278467476	1.060410387	1.478416312	0.756942886	2.887555761	1
ebi-a-GCST90017071	prot-a-1217	Glioma pathogenesis-related protein 1 || id:prot-a-1217	genus Subdoligranulum	Weighted median	11	0.332434662	0.185333753	0.072859765	-0.030819494	0.695688818	1.394358791	0.969650585	2.00508974	1
ebi-a-GCST90017071	prot-a-1217	Glioma pathogenesis-related protein 1 || id:prot-a-1217	genus Subdoligranulum	Inverse variance weighted	11	0.24493471	0.144230578	0.089466957	-0.037757223	0.527626642	1.277537899	0.962946694	1.694904916	1
ebi-a-GCST90017071	prot-a-1217	Glioma pathogenesis-related protein 1 || id:prot-a-1217	genus Subdoligranulum	MR Egger	11	-0.215582267	0.378826551	0.583223298	-0.958082307	0.526917774	0.806071955	0.383627861	1.693703876	1
ebi-a-GCST90017072	prot-a-1217	Glioma pathogenesis-related protein 1 || id:prot-a-1217	genus Sutterella	MR Egger	12	0.425849208	0.653357588	0.529234032	-0.854731663	1.70643008	1.530889912	0.425397326	5.509258716	1
ebi-a-GCST90017072	prot-a-1217	Glioma pathogenesis-related protein 1 || id:prot-a-1217	genus Sutterella	Simple mode	12	-0.009348216	0.298918767	0.9756117	-0.595229	0.576532568	0.990695343	0.551436272	1.779856189	1
ebi-a-GCST90017072	prot-a-1217	Glioma pathogenesis-related protein 1 || id:prot-a-1217	genus Sutterella	Weighted mode	12	-0.027067936	0.299974379	0.929723233	-0.615017719	0.560881846	0.973295117	0.540631316	1.752217005	1
ebi-a-GCST90017072	prot-a-1217	Glioma pathogenesis-related protein 1 || id:prot-a-1217	genus Sutterella	Weighted median	12	-0.0617536	0.177739726	0.728262013	-0.410123463	0.286616263	0.940114502	0.663568319	1.331913011	1
ebi-a-GCST90017072	prot-a-1217	Glioma pathogenesis-related protein 1 || id:prot-a-1217	genus Sutterella	Inverse variance weighted	12	-0.062614437	0.134930739	0.642612837	-0.327078685	0.201849811	0.939305565	0.721027007	1.223664213	1
ebi-a-GCST90017073	prot-a-1217	Glioma pathogenesis-related protein 1 || id:prot-a-1217	genus Terrisporobacter	MR Egger	5	-0.040596265	0.496413496	0.9399729	-1.013566718	0.932374188	0.960216725	0.362922227	2.540533728	1
ebi-a-GCST90017073	prot-a-1217	Glioma pathogenesis-related protein 1 || id:prot-a-1217	genus Terrisporobacter	Weighted median	5	-0.067025778	0.175935696	0.703227383	-0.411859741	0.277808186	0.935171094	0.662417179	1.320232933	1
ebi-a-GCST90017073	prot-a-1217	Glioma pathogenesis-related protein 1 || id:prot-a-1217	genus Terrisporobacter	Simple mode	5	-0.072131479	0.2195976	0.759031677	-0.502542774	0.358279817	0.930408559	0.604990348	1.430865945	1
ebi-a-GCST90017073	prot-a-1217	Glioma pathogenesis-related protein 1 || id:prot-a-1217	genus Terrisporobacter	Weighted mode	5	-0.093356153	0.204034279	0.671024829	-0.493263339	0.306551033	0.910869034	0.610630445	1.358730806	1
ebi-a-GCST90017073	prot-a-1217	Glioma pathogenesis-related protein 1 || id:prot-a-1217	genus Terrisporobacter	Inverse variance weighted	5	-0.163061126	0.157279839	0.299848669	-0.471329611	0.145207358	0.849539258	0.624171811	1.156279309	1
ebi-a-GCST90017074	prot-a-1217	Glioma pathogenesis-related protein 1 || id:prot-a-1217	genus Turicibacter	Simple mode	10	0.082817114	0.21514043	0.709217649	-0.338858129	0.504492357	1.086343114	0.712583537	1.656144578	1
ebi-a-GCST90017074	prot-a-1217	Glioma pathogenesis-related protein 1 || id:prot-a-1217	genus Turicibacter	Weighted median	10	0.062275852	0.147526237	0.672927155	-0.226875572	0.351427276	1.064255881	0.797019948	1.421094395	1
ebi-a-GCST90017074	prot-a-1217	Glioma pathogenesis-related protein 1 || id:prot-a-1217	genus Turicibacter	Weighted mode	10	0.059771107	0.209310092	0.781676467	-0.350476673	0.470018888	1.061593528	0.704352264	1.600024414	1
ebi-a-GCST90017074	prot-a-1217	Glioma pathogenesis-related protein 1 || id:prot-a-1217	genus Turicibacter	Inverse variance weighted	10	0.037285603	0.111827532	0.738816817	-0.18189636	0.256467566	1.037989431	0.833687739	1.292356848	1
ebi-a-GCST90017074	prot-a-1217	Glioma pathogenesis-related protein 1 || id:prot-a-1217	genus Turicibacter	MR Egger	10	-0.16462715	0.478574308	0.739716968	-1.102632794	0.773378494	0.8482099	0.331995855	2.16707535	1
ebi-a-GCST90017075	prot-a-1217	Glioma pathogenesis-related protein 1 || id:prot-a-1217	genus Tyzzerella3	Weighted median	13	0.041522664	0.098716763	0.674029486	-0.151962191	0.235007519	1.042396786	0.859020759	1.26491828	1
ebi-a-GCST90017075	prot-a-1217	Glioma pathogenesis-related protein 1 || id:prot-a-1217	genus Tyzzerella3	Simple mode	13	0.035720917	0.160039204	0.827133356	-0.277955923	0.349397757	1.036366574	0.757330201	1.418213183	1
ebi-a-GCST90017075	prot-a-1217	Glioma pathogenesis-related protein 1 || id:prot-a-1217	genus Tyzzerella3	Weighted mode	13	0.023620849	0.152215252	0.879258629	-0.274721044	0.321962743	1.023902031	0.75978404	1.379833367	1
ebi-a-GCST90017075	prot-a-1217	Glioma pathogenesis-related protein 1 || id:prot-a-1217	genus Tyzzerella3	Inverse variance weighted	13	0.015919635	0.073681458	0.82894078	-0.128496023	0.160335293	1.016047027	0.879417059	1.173904407	1
ebi-a-GCST90017075	prot-a-1217	Glioma pathogenesis-related protein 1 || id:prot-a-1217	genus Tyzzerella3	MR Egger	13	-0.268406581	0.425256146	0.540825961	-1.101908627	0.565095464	0.764596847	0.332236363	1.759615755	1
ebi-a-GCST90017088	prot-a-1217	Glioma pathogenesis-related protein 1 || id:prot-a-1217	genus Veillonella	Weighted median	8	0.132795537	0.175342899	0.448841596	-0.210876546	0.476467619	1.142016474	0.809874043	1.610375882	1
ebi-a-GCST90017088	prot-a-1217	Glioma pathogenesis-related protein 1 || id:prot-a-1217	genus Veillonella	Inverse variance weighted	8	0.130823084	0.132319697	0.322815122	-0.128523522	0.390169689	1.13976612	0.879392877	1.477231443	1
ebi-a-GCST90017088	prot-a-1217	Glioma pathogenesis-related protein 1 || id:prot-a-1217	genus Veillonella	Weighted mode	8	0.056613138	0.268992064	0.839300751	-0.470611307	0.583837583	1.058246336	0.624620317	1.79290567	1
ebi-a-GCST90017088	prot-a-1217	Glioma pathogenesis-related protein 1 || id:prot-a-1217	genus Veillonella	Simple mode	8	-0.065263711	0.300259747	0.834129403	-0.653772816	0.523245393	0.936820381	0.520079905	1.687495358	1
ebi-a-GCST90017088	prot-a-1217	Glioma pathogenesis-related protein 1 || id:prot-a-1217	genus Veillonella	MR Egger	8	-0.086730472	0.690417471	0.904135974	-1.439948716	1.266487772	0.916924199	0.23693991	3.548367973	1
ebi-a-GCST90017089	prot-a-1217	Glioma pathogenesis-related protein 1 || id:prot-a-1217	genus Victivallis	MR Egger	10	0.35675809	0.496378441	0.492767372	-0.616143656	1.329659835	1.428690213	0.540022942	3.779757427	1
ebi-a-GCST90017089	prot-a-1217	Glioma pathogenesis-related protein 1 || id:prot-a-1217	genus Victivallis	Weighted mode	10	0.037584386	0.150431672	0.808317642	-0.257261691	0.332430464	1.038299612	0.773165856	1.394352938	1
ebi-a-GCST90017089	prot-a-1217	Glioma pathogenesis-related protein 1 || id:prot-a-1217	genus Victivallis	Simple mode	10	0.037584386	0.159963453	0.819501394	-0.275943982	0.351112755	1.038299612	0.758855439	1.420647501	1
ebi-a-GCST90017089	prot-a-1217	Glioma pathogenesis-related protein 1 || id:prot-a-1217	genus Victivallis	Weighted median	10	0.017628892	0.091508557	0.847235066	-0.161727879	0.196985663	1.017785198	0.850672659	1.217726582	1
ebi-a-GCST90017089	prot-a-1217	Glioma pathogenesis-related protein 1 || id:prot-a-1217	genus Victivallis	Inverse variance weighted	10	0.003743993	0.068497022	0.956409969	-0.13051017	0.137998155	1.00375101	0.877647568	1.147973433	1
ebi-a-GCST90017090	prot-a-1217	Glioma pathogenesis-related protein 1 || id:prot-a-1217	order Actinomycetales	Simple mode	5	-0.004795777	0.213840559	0.983181601	-0.423923273	0.414331719	0.995215704	0.654474096	1.513359054	1
ebi-a-GCST90017090	prot-a-1217	Glioma pathogenesis-related protein 1 || id:prot-a-1217	order Actinomycetales	Inverse variance weighted	5	-0.021639971	0.137735997	0.875156623	-0.291602525	0.248322584	0.978592494	0.747065417	1.281873377	1
ebi-a-GCST90017090	prot-a-1217	Glioma pathogenesis-related protein 1 || id:prot-a-1217	order Actinomycetales	Weighted median	5	-0.041429373	0.159668436	0.795271642	-0.354379508	0.271520762	0.959417094	0.701608651	1.311958111	1
ebi-a-GCST90017090	prot-a-1217	Glioma pathogenesis-related protein 1 || id:prot-a-1217	order Actinomycetales	Weighted mode	5	-0.053988269	0.206864008	0.806990525	-0.459441725	0.351465187	0.947443221	0.631636174	1.421148272	1
ebi-a-GCST90017090	prot-a-1217	Glioma pathogenesis-related protein 1 || id:prot-a-1217	order Actinomycetales	MR Egger	5	-0.110081202	0.346851633	0.771766947	-0.789910403	0.569747999	0.895761395	0.45388546	1.767821503	1
ebi-a-GCST90017091	prot-a-1217	Glioma pathogenesis-related protein 1 || id:prot-a-1217	order Bacillales	Inverse variance weighted	9	0.007756429	0.073157861	0.915563965	-0.135632979	0.151145837	1.007786588	0.873163043	1.163166278	1
ebi-a-GCST90017091	prot-a-1217	Glioma pathogenesis-related protein 1 || id:prot-a-1217	order Bacillales	Weighted median	9	-0.025250702	0.097320027	0.795279963	-0.215997955	0.165496551	0.975065431	0.80573695	1.179978893	1
ebi-a-GCST90017091	prot-a-1217	Glioma pathogenesis-related protein 1 || id:prot-a-1217	order Bacillales	Weighted mode	9	-0.031574416	0.14754647	0.835903381	-0.320765498	0.257616665	0.96891885	0.725593384	1.293842749	1
ebi-a-GCST90017091	prot-a-1217	Glioma pathogenesis-related protein 1 || id:prot-a-1217	order Bacillales	Simple mode	9	-0.041207997	0.142611589	0.779963816	-0.320726712	0.238310718	0.959629509	0.725621527	1.269103465	1
ebi-a-GCST90017091	prot-a-1217	Glioma pathogenesis-related protein 1 || id:prot-a-1217	order Bacillales	MR Egger	9	-0.145760048	0.330819913	0.672786512	-0.794167078	0.502646981	0.864365084	0.451957524	1.653091186	1
ebi-a-GCST90017092	prot-a-1217	Glioma pathogenesis-related protein 1 || id:prot-a-1217	order Bacteroidales	MR Egger	15	0.588399071	0.248672128	0.034179843	0.101001701	1.075796441	1.801102669	1.106278524	2.932327398	1
ebi-a-GCST90017092	prot-a-1217	Glioma pathogenesis-related protein 1 || id:prot-a-1217	order Bacteroidales	Weighted mode	15	0.466765984	0.243855802	0.076272038	-0.011191388	0.944723357	1.594828145	0.988871002	2.572101726	1
ebi-a-GCST90017092	prot-a-1217	Glioma pathogenesis-related protein 1 || id:prot-a-1217	order Bacteroidales	Inverse variance weighted	15	0.105352784	0.120889775	0.38349319	-0.131591174	0.342296743	1.111102521	0.876699339	1.408178102	1
ebi-a-GCST90017092	prot-a-1217	Glioma pathogenesis-related protein 1 || id:prot-a-1217	order Bacteroidales	Weighted median	15	0.071103295	0.174196739	0.683142922	-0.270322313	0.412528903	1.073692127	0.763133486	1.510633203	1
ebi-a-GCST90017092	prot-a-1217	Glioma pathogenesis-related protein 1 || id:prot-a-1217	order Bacteroidales	Simple mode	15	-0.133444108	0.353065615	0.71113028	-0.825452713	0.558564498	0.875076378	0.438036643	1.748161209	1
ebi-a-GCST90017093	prot-a-1217	Glioma pathogenesis-related protein 1 || id:prot-a-1217	order Bifidobacteriales	Simple mode	10	0.337555781	0.34573281	0.354403236	-0.340080527	1.015192089	1.401517784	0.711713008	2.759893491	1
ebi-a-GCST90017093	prot-a-1217	Glioma pathogenesis-related protein 1 || id:prot-a-1217	order Bifidobacteriales	Inverse variance weighted	10	-0.040738502	0.131915681	0.757456719	-0.299293237	0.217816234	0.960080156	0.741341988	1.243358559	1
ebi-a-GCST90017093	prot-a-1217	Glioma pathogenesis-related protein 1 || id:prot-a-1217	order Bifidobacteriales	Weighted median	10	-0.161774645	0.196145606	0.409503243	-0.546220032	0.222670743	0.850632878	0.579134789	1.249409129	1
ebi-a-GCST90017093	prot-a-1217	Glioma pathogenesis-related protein 1 || id:prot-a-1217	order Bifidobacteriales	MR Egger	10	-0.254168632	0.449145909	0.586984116	-1.134494614	0.62615735	0.775561007	0.321584605	1.870409424	1
ebi-a-GCST90017093	prot-a-1217	Glioma pathogenesis-related protein 1 || id:prot-a-1217	order Bifidobacteriales	Weighted mode	10	-0.285153877	0.238313504	0.262050718	-0.752248346	0.181940591	0.751898545	0.471305703	1.199542928	1
ebi-a-GCST90017094	prot-a-1217	Glioma pathogenesis-related protein 1 || id:prot-a-1217	order Burkholderiales	MR Egger	11	-0.095757283	0.579790316	0.872469434	-1.232146302	1.040631735	0.908684542	0.291665902	2.831004895	1
ebi-a-GCST90017094	prot-a-1217	Glioma pathogenesis-related protein 1 || id:prot-a-1217	order Burkholderiales	Inverse variance weighted	11	-0.102171178	0.165871268	0.537916495	-0.427278863	0.222936507	0.902874986	0.65228163	1.249741221	1
ebi-a-GCST90017094	prot-a-1217	Glioma pathogenesis-related protein 1 || id:prot-a-1217	order Burkholderiales	Weighted median	11	-0.251277398	0.215276059	0.243116142	-0.673218474	0.170663678	0.777806579	0.510064304	1.186091773	1
ebi-a-GCST90017094	prot-a-1217	Glioma pathogenesis-related protein 1 || id:prot-a-1217	order Burkholderiales	Weighted mode	11	-0.381937157	0.300229596	0.232105296	-0.970387165	0.206512852	0.682537945	0.378936299	1.229383534	1
ebi-a-GCST90017094	prot-a-1217	Glioma pathogenesis-related protein 1 || id:prot-a-1217	order Burkholderiales	Simple mode	11	-0.381937157	0.345189529	0.29443539	-1.058508633	0.29463432	0.682537945	0.346972888	1.342635294	1
ebi-a-GCST90017095	prot-a-1217	Glioma pathogenesis-related protein 1 || id:prot-a-1217	order Clostridiales	Simple mode	14	0.094039356	0.261358687	0.724767281	-0.41822367	0.606302383	1.098602982	0.658214989	1.833638754	1
ebi-a-GCST90017095	prot-a-1217	Glioma pathogenesis-related protein 1 || id:prot-a-1217	order Clostridiales	Inverse variance weighted	14	0.030089504	0.121759868	0.804814051	-0.208559837	0.268738845	1.030546768	0.811752461	1.308313423	1
ebi-a-GCST90017095	prot-a-1217	Glioma pathogenesis-related protein 1 || id:prot-a-1217	order Clostridiales	Weighted median	14	0.015925863	0.17349307	0.926860612	-0.324120554	0.35597228	1.016053355	0.723163057	1.427567976	1
ebi-a-GCST90017095	prot-a-1217	Glioma pathogenesis-related protein 1 || id:prot-a-1217	order Clostridiales	Weighted mode	14	-0.049514729	0.20849434	0.815980618	-0.458163635	0.359134177	0.95169114	0.632443977	1.432088942	1
ebi-a-GCST90017095	prot-a-1217	Glioma pathogenesis-related protein 1 || id:prot-a-1217	order Clostridiales	MR Egger	14	-0.104467396	0.277434359	0.713083001	-0.64823874	0.439303948	0.900804167	0.522966045	1.551626829	1
ebi-a-GCST90017096	prot-a-1217	Glioma pathogenesis-related protein 1 || id:prot-a-1217	order Coriobacteriales	Inverse variance weighted	14	0.081118394	0.146586591	0.580001798	-0.206191324	0.368428113	1.084499288	0.813677386	1.445460726	1
ebi-a-GCST90017096	prot-a-1217	Glioma pathogenesis-related protein 1 || id:prot-a-1217	order Coriobacteriales	Weighted median	14	0.050755645	0.18621039	0.785182622	-0.314216718	0.415728009	1.052065785	0.730360728	1.515473618	1
ebi-a-GCST90017096	prot-a-1217	Glioma pathogenesis-related protein 1 || id:prot-a-1217	order Coriobacteriales	Simple mode	14	-0.008289993	0.295213108	0.978023755	-0.586907684	0.570327698	0.991744274	0.556044093	1.768846604	1
ebi-a-GCST90017096	prot-a-1217	Glioma pathogenesis-related protein 1 || id:prot-a-1217	order Coriobacteriales	Weighted mode	14	-0.014841929	0.303867913	0.961786571	-0.610423038	0.58073918	0.98526767	0.54312106	1.787359122	1
ebi-a-GCST90017096	prot-a-1217	Glioma pathogenesis-related protein 1 || id:prot-a-1217	order Coriobacteriales	MR Egger	14	-0.487538006	0.596355318	0.429559634	-1.65639443	0.681318418	0.614136535	0.190825777	1.976481844	1
ebi-a-GCST90017097	prot-a-1217	Glioma pathogenesis-related protein 1 || id:prot-a-1217	order Desulfovibrionales	Inverse variance weighted	12	-0.002405125	0.125802693	0.984746786	-0.248978403	0.244168152	0.997597765	0.77959681	1.276558969	1
ebi-a-GCST90017097	prot-a-1217	Glioma pathogenesis-related protein 1 || id:prot-a-1217	order Desulfovibrionales	Weighted median	12	-0.137211425	0.165862031	0.40808834	-0.462301005	0.187878156	0.87178589	0.629832728	1.206686479	1
ebi-a-GCST90017097	prot-a-1217	Glioma pathogenesis-related protein 1 || id:prot-a-1217	order Desulfovibrionales	MR Egger	12	-0.139634026	0.338101161	0.688326367	-0.802312301	0.52304425	0.869676456	0.448291181	1.687155964	1
ebi-a-GCST90017097	prot-a-1217	Glioma pathogenesis-related protein 1 || id:prot-a-1217	order Desulfovibrionales	Simple mode	12	-0.153976097	0.265927461	0.574243998	-0.67519392	0.367241727	0.857292513	0.509057694	1.44374687	1
ebi-a-GCST90017097	prot-a-1217	Glioma pathogenesis-related protein 1 || id:prot-a-1217	order Desulfovibrionales	Weighted mode	12	-0.168077711	0.23105063	0.482146926	-0.620936946	0.284781523	0.845288144	0.537440649	1.329471537	1
ebi-a-GCST90017098	prot-a-1217	Glioma pathogenesis-related protein 1 || id:prot-a-1217	order Enterobacteriales	MR Egger	7	1.836127594	1.420647924	0.252701669	-0.948342337	4.620597524	2.172202655	0.387382641	101.5546954	1
ebi-a-GCST90017098	prot-a-1217	Glioma pathogenesis-related protein 1 || id:prot-a-1217	order Enterobacteriales	Weighted median	7	0.036657965	0.246066407	0.881572649	-0.445632193	0.518948122	1.037338154	0.64041928	1.680259291	1
ebi-a-GCST90017098	prot-a-1217	Glioma pathogenesis-related protein 1 || id:prot-a-1217	order Enterobacteriales	Inverse variance weighted	7	-0.000188183	0.250902344	0.999401566	-0.491956778	0.491580411	0.999811834	0.611428792	1.634897991	1
ebi-a-GCST90017098	prot-a-1217	Glioma pathogenesis-related protein 1 || id:prot-a-1217	order Enterobacteriales	Simple mode	7	-0.003030742	0.367723388	0.993691187	-0.723768582	0.717707098	0.996973846	0.484921342	2.049727992	1
ebi-a-GCST90017098	prot-a-1217	Glioma pathogenesis-related protein 1 || id:prot-a-1217	order Enterobacteriales	Weighted mode	7	-0.041168047	0.337200795	0.906816073	-0.702081606	0.619745512	0.959667847	0.495552684	1.858455026	1
ebi-a-GCST90017099	prot-a-1217	Glioma pathogenesis-related protein 1 || id:prot-a-1217	order Erysipelotrichales	Inverse variance weighted	13	0.037693117	0.175733293	0.830164598	-0.306744138	0.382130371	1.038412512	0.73583885	1.465403119	1
ebi-a-GCST90017099	prot-a-1217	Glioma pathogenesis-related protein 1 || id:prot-a-1217	order Erysipelotrichales	Weighted mode	13	-0.004192703	0.259797167	0.987389221	-0.513395151	0.505009745	0.995816074	0.598460263	1.657001667	1
ebi-a-GCST90017099	prot-a-1217	Glioma pathogenesis-related protein 1 || id:prot-a-1217	order Erysipelotrichales	Weighted median	13	-0.010665515	0.185432123	0.954133299	-0.374112477	0.352781447	0.98939116	0.687899535	1.423020105	1
ebi-a-GCST90017099	prot-a-1217	Glioma pathogenesis-related protein 1 || id:prot-a-1217	order Erysipelotrichales	Simple mode	13	-0.011538054	0.267869657	0.966351458	-0.536562582	0.513486474	0.988528254	0.584754848	1.671107322	1
ebi-a-GCST90017099	prot-a-1217	Glioma pathogenesis-related protein 1 || id:prot-a-1217	order Erysipelotrichales	MR Egger	13	-1.115425775	0.690016481	0.134274293	-2.467858077	0.237006527	0.32777569	0.084766227	1.267449391	1
ebi-a-GCST90017100	prot-a-1217	Glioma pathogenesis-related protein 1 || id:prot-a-1217	order Gastranaerophilales	Inverse variance weighted	9	0.041281241	0.090830681	0.649479319	-0.136746894	0.219309376	1.042145158	0.872190955	1.245216457	1
ebi-a-GCST90017100	prot-a-1217	Glioma pathogenesis-related protein 1 || id:prot-a-1217	order Gastranaerophilales	Weighted median	9	0.013557985	0.11690813	0.907675308	-0.21558195	0.242697919	1.013650311	0.80607221	1.274683508	1
ebi-a-GCST90017100	prot-a-1217	Glioma pathogenesis-related protein 1 || id:prot-a-1217	order Gastranaerophilales	Simple mode	9	-0.062913257	0.192955887	0.752752018	-0.441106796	0.315280281	0.939024924	0.643323999	1.370643423	1
ebi-a-GCST90017100	prot-a-1217	Glioma pathogenesis-related protein 1 || id:prot-a-1217	order Gastranaerophilales	Weighted mode	9	-0.067951538	0.18328973	0.72046089	-0.427199409	0.291296334	0.934305751	0.652333458	1.338161067	1
ebi-a-GCST90017100	prot-a-1217	Glioma pathogenesis-related protein 1 || id:prot-a-1217	order Gastranaerophilales	MR Egger	9	-0.254987258	0.252218608	0.34568928	-0.749335729	0.239361213	0.774926372	0.472680437	1.270437352	1
ebi-a-GCST90017101	prot-a-1217	Glioma pathogenesis-related protein 1 || id:prot-a-1217	order Lactobacillales	MR Egger	15	0.468204308	0.308812641	0.153416574	-0.137068468	1.073477084	1.597123675	0.871910526	2.925534165	1
ebi-a-GCST90017101	prot-a-1217	Glioma pathogenesis-related protein 1 || id:prot-a-1217	order Lactobacillales	Weighted mode	15	0.095738722	0.224256779	0.67593314	-0.343804564	0.535282009	1.100471498	0.709067492	1.707929825	1
ebi-a-GCST90017101	prot-a-1217	Glioma pathogenesis-related protein 1 || id:prot-a-1217	order Lactobacillales	Weighted median	15	0.082704346	0.166825774	0.620068825	-0.244274172	0.409682864	1.086220616	0.783272853	1.506339995	1
ebi-a-GCST90017101	prot-a-1217	Glioma pathogenesis-related protein 1 || id:prot-a-1217	order Lactobacillales	Simple mode	15	0.006473252	0.29220632	0.982638541	-0.566251135	0.579197639	1.006494249	0.567649496	1.784605958	1
ebi-a-GCST90017101	prot-a-1217	Glioma pathogenesis-related protein 1 || id:prot-a-1217	order Lactobacillales	Inverse variance weighted	15	-0.013380505	0.117750011	0.909527262	-0.244170525	0.217409516	0.986708616	0.783354041	1.242852966	1
ebi-a-GCST90017102	prot-a-1217	Glioma pathogenesis-related protein 1 || id:prot-a-1217	order Methanobacteriales	Inverse variance weighted	10	0.063675412	0.071027826	0.369993556	-0.075539128	0.202889951	1.065746414	0.927243449	1.224937657	1
ebi-a-GCST90017102	prot-a-1217	Glioma pathogenesis-related protein 1 || id:prot-a-1217	order Methanobacteriales	Weighted median	10	0.010785426	0.094576902	0.909207127	-0.174585302	0.196156154	1.010843798	0.839805214	1.216716885	1
ebi-a-GCST90017102	prot-a-1217	Glioma pathogenesis-related protein 1 || id:prot-a-1217	order Methanobacteriales	MR Egger	10	0.009516722	0.293805873	0.974953644	-0.566342789	0.585376233	1.00956215	0.567597471	1.795666448	1
ebi-a-GCST90017102	prot-a-1217	Glioma pathogenesis-related protein 1 || id:prot-a-1217	order Methanobacteriales	Weighted mode	10	-0.020102791	0.143358521	0.891568486	-0.301085492	0.26087991	0.980097923	0.740014505	1.29807177	1
ebi-a-GCST90017102	prot-a-1217	Glioma pathogenesis-related protein 1 || id:prot-a-1217	order Methanobacteriales	Simple mode	10	-0.027578659	0.140012923	0.848225632	-0.302003988	0.24684667	0.97279816	0.739335117	1.279982838	1
ebi-a-GCST90017103	prot-a-1217	Glioma pathogenesis-related protein 1 || id:prot-a-1217	order Mollicutes RF9	Inverse variance weighted	13	0.070076215	0.103302875	0.497545449	-0.13239742	0.27254985	1.072589925	0.875992789	1.313308926	1
ebi-a-GCST90017103	prot-a-1217	Glioma pathogenesis-related protein 1 || id:prot-a-1217	order Mollicutes RF9	Weighted median	13	0.002437736	0.135389373	0.985634569	-0.262925436	0.267800907	1.002440709	0.76879922	1.307086883	1
ebi-a-GCST90017103	prot-a-1217	Glioma pathogenesis-related protein 1 || id:prot-a-1217	order Mollicutes RF9	Simple mode	13	-0.056121802	0.235086122	0.815344196	-0.516890601	0.404646997	0.945423974	0.596372026	1.498773335	1
ebi-a-GCST90017103	prot-a-1217	Glioma pathogenesis-related protein 1 || id:prot-a-1217	order Mollicutes RF9	Weighted mode	13	-0.100431887	0.258718345	0.704674123	-0.607519843	0.40665607	0.904446715	0.544700137	1.501787506	1
ebi-a-GCST90017103	prot-a-1217	Glioma pathogenesis-related protein 1 || id:prot-a-1217	order Mollicutes RF9	MR Egger	13	-0.2803446	0.309370201	0.384261489	-0.886710194	0.326020994	0.755523343	0.412008955	1.385444455	1
ebi-a-GCST90017104	prot-a-1217	Glioma pathogenesis-related protein 1 || id:prot-a-1217	order NB1n	Weighted mode	13	0.160215988	0.168645452	0.360845791	-0.170329097	0.490761073	1.173764363	0.843387215	1.633559005	1
ebi-a-GCST90017104	prot-a-1217	Glioma pathogenesis-related protein 1 || id:prot-a-1217	order NB1n	Simple mode	13	0.156638216	0.169454201	0.373508919	-0.175492018	0.488768451	1.169572405	0.839044094	1.63030718	1
ebi-a-GCST90017104	prot-a-1217	Glioma pathogenesis-related protein 1 || id:prot-a-1217	order NB1n	Weighted median	13	0.089063582	0.105638106	0.399172015	-0.117987105	0.29611427	1.093150159	0.888707512	1.344623798	1
ebi-a-GCST90017104	prot-a-1217	Glioma pathogenesis-related protein 1 || id:prot-a-1217	order NB1n	Inverse variance weighted	13	0.046334814	0.088068305	0.59880233	-0.126279063	0.218948691	1.047425045	0.881368855	1.244767407	1
ebi-a-GCST90017104	prot-a-1217	Glioma pathogenesis-related protein 1 || id:prot-a-1217	order NB1n	MR Egger	13	-0.286230299	0.366433781	0.451213561	-1.00444051	0.431979913	0.751089621	0.36624949	1.540304174	1
ebi-a-GCST90017105	prot-a-1217	Glioma pathogenesis-related protein 1 || id:prot-a-1217	order Pasteurellales	Inverse variance weighted	14	0.013355058	0.085291701	0.875575096	-0.153816676	0.180526791	1.013444635	0.857429194	1.197848213	1
ebi-a-GCST90017105	prot-a-1217	Glioma pathogenesis-related protein 1 || id:prot-a-1217	order Pasteurellales	Weighted median	14	-0.022361664	0.109481142	0.838157137	-0.236944702	0.192221374	0.977886505	0.789034919	1.211938779	1
ebi-a-GCST90017105	prot-a-1217	Glioma pathogenesis-related protein 1 || id:prot-a-1217	order Pasteurellales	Simple mode	14	-0.055233911	0.177091853	0.760066878	-0.402333943	0.29186612	0.94626378	0.668757382	1.338923751	1
ebi-a-GCST90017105	prot-a-1217	Glioma pathogenesis-related protein 1 || id:prot-a-1217	order Pasteurellales	Weighted mode	14	-0.076843348	0.15644903	0.631492694	-0.383483448	0.229796752	0.926034907	0.681483358	1.258344228	1
ebi-a-GCST90017105	prot-a-1217	Glioma pathogenesis-related protein 1 || id:prot-a-1217	order Pasteurellales	MR Egger	14	-0.259756313	0.194991235	0.207560071	-0.641939135	0.122426508	0.771239504	0.526270924	1.130236053	1
ebi-a-GCST90017106	prot-a-1217	Glioma pathogenesis-related protein 1 || id:prot-a-1217	order Rhodospirillales	MR Egger	14	0.942268668	0.424853341	0.046616774	0.10955612	1.774981215	2.165795758	1.115782687	5.900170302	1
ebi-a-GCST90017106	prot-a-1217	Glioma pathogenesis-related protein 1 || id:prot-a-1217	order Rhodospirillales	Weighted mode	14	0.282653286	0.21420506	0.20975447	-0.137188631	0.702495203	1.326645115	0.871805761	2.018783703	1
ebi-a-GCST90017106	prot-a-1217	Glioma pathogenesis-related protein 1 || id:prot-a-1217	order Rhodospirillales	Simple mode	14	0.277820722	0.225963074	0.24067464	-0.165066904	0.720708347	1.320249484	0.847836978	2.055888978	1
ebi-a-GCST90017106	prot-a-1217	Glioma pathogenesis-related protein 1 || id:prot-a-1217	order Rhodospirillales	Weighted median	14	0.229493935	0.133390256	0.085347042	-0.031950968	0.490938837	1.257963237	0.968554071	1.633849419	1
ebi-a-GCST90017106	prot-a-1217	Glioma pathogenesis-related protein 1 || id:prot-a-1217	order Rhodospirillales	Inverse variance weighted	14	0.153895044	0.096011418	0.108960547	-0.034287335	0.342077423	1.166368463	0.966293814	1.407869295	1
ebi-a-GCST90017107	prot-a-1217	Glioma pathogenesis-related protein 1 || id:prot-a-1217	order Selenomonadales	Weighted mode	12	-0.057253934	0.346566193	0.871780777	-0.736523672	0.622015804	0.944354235	0.478775406	1.862679056	1
ebi-a-GCST90017107	prot-a-1217	Glioma pathogenesis-related protein 1 || id:prot-a-1217	order Selenomonadales	Weighted median	12	-0.100055682	0.199324003	0.615685054	-0.490730728	0.290619365	0.904787037	0.612178894	1.337255481	1
ebi-a-GCST90017107	prot-a-1217	Glioma pathogenesis-related protein 1 || id:prot-a-1217	order Selenomonadales	Inverse variance weighted	12	-0.10686807	0.140558552	0.447069317	-0.382362832	0.168626692	0.898644223	0.682247467	1.18367818	1
ebi-a-GCST90017107	prot-a-1217	Glioma pathogenesis-related protein 1 || id:prot-a-1217	order Selenomonadales	Simple mode	12	-0.155157972	0.331639996	0.649024012	-0.805172365	0.494856421	0.856279899	0.447010871	1.640262715	1
ebi-a-GCST90017107	prot-a-1217	Glioma pathogenesis-related protein 1 || id:prot-a-1217	order Selenomonadales	MR Egger	12	-0.177339534	0.467859162	0.712578694	-1.094343492	0.739664425	0.837495378	0.334759307	2.095232289	1
ebi-a-GCST90017108	prot-a-1217	Glioma pathogenesis-related protein 1 || id:prot-a-1217	order Verrucomicrobiales	Simple mode	11	0.40998515	0.287652527	0.184533252	-0.153813803	0.973784103	1.506795409	0.857431657	2.647945624	1
ebi-a-GCST90017108	prot-a-1217	Glioma pathogenesis-related protein 1 || id:prot-a-1217	order Verrucomicrobiales	Weighted mode	11	0.366712748	0.251125231	0.174906105	-0.125492704	0.858918201	1.44298336	0.8820622	2.360605611	1
ebi-a-GCST90017108	prot-a-1217	Glioma pathogenesis-related protein 1 || id:prot-a-1217	order Verrucomicrobiales	Weighted median	11	0.154015676	0.151200025	0.308382444	-0.142336373	0.450367725	1.166509172	0.867329461	1.568888999	1
ebi-a-GCST90017108	prot-a-1217	Glioma pathogenesis-related protein 1 || id:prot-a-1217	order Verrucomicrobiales	Inverse variance weighted	11	0.152979886	0.116512063	0.189184259	-0.075383758	0.381343529	1.165301539	0.927387526	1.464250532	1
ebi-a-GCST90017108	prot-a-1217	Glioma pathogenesis-related protein 1 || id:prot-a-1217	order Verrucomicrobiales	MR Egger	11	0.104517316	0.414487785	0.806581416	-0.707878743	0.916913375	1.110174618	0.492688208	2.501557093	1
ebi-a-GCST90017109	prot-a-1217	Glioma pathogenesis-related protein 1 || id:prot-a-1217	order Victivallales	Inverse variance weighted	8	-0.008102256	0.088368448	0.926946565	-0.181304414	0.165099902	0.991930479	0.834181384	1.179510948	1
ebi-a-GCST90017109	prot-a-1217	Glioma pathogenesis-related protein 1 || id:prot-a-1217	order Victivallales	Simple mode	8	-0.03339649	0.178204936	0.856659475	-0.382678164	0.315885185	0.967155017	0.682032366	1.371472781	1
ebi-a-GCST90017109	prot-a-1217	Glioma pathogenesis-related protein 1 || id:prot-a-1217	order Victivallales	Weighted median	8	-0.044371028	0.114557788	0.698516052	-0.268904292	0.180162236	0.956598966	0.764216394	1.19741161	1
ebi-a-GCST90017109	prot-a-1217	Glioma pathogenesis-related protein 1 || id:prot-a-1217	order Victivallales	Weighted mode	8	-0.054607643	0.169139288	0.756234109	-0.386120648	0.276905361	0.94685658	0.679688517	1.319041533	1
ebi-a-GCST90017109	prot-a-1217	Glioma pathogenesis-related protein 1 || id:prot-a-1217	order Victivallales	MR Egger	8	-0.151707492	0.30521977	0.636843437	-0.749938241	0.446523257	0.859239578	0.472395726	1.562869035	1
ebi-a-GCST90017110	prot-a-1217	Glioma pathogenesis-related protein 1 || id:prot-a-1217	phylum Actinobacteria	Simple mode	15	0.543310887	0.477083198	0.273891432	-0.391772182	1.478393956	1.721697783	0.675858069	4.385896077	1
ebi-a-GCST90017110	prot-a-1217	Glioma pathogenesis-related protein 1 || id:prot-a-1217	phylum Actinobacteria	Inverse variance weighted	15	-0.032001708	0.163148682	0.844492309	-0.351773124	0.287769708	0.968504928	0.703439697	1.333450185	1
ebi-a-GCST90017110	prot-a-1217	Glioma pathogenesis-related protein 1 || id:prot-a-1217	phylum Actinobacteria	Weighted median	15	-0.084666565	0.19224391	0.659638585	-0.461464627	0.292131498	0.9188186	0.630359727	1.339279119	1
ebi-a-GCST90017110	prot-a-1217	Glioma pathogenesis-related protein 1 || id:prot-a-1217	phylum Actinobacteria	MR Egger	15	-0.369761755	0.661037365	0.585420587	-1.665394991	0.925871481	0.690898914	0.189115944	2.524066978	1
ebi-a-GCST90017110	prot-a-1217	Glioma pathogenesis-related protein 1 || id:prot-a-1217	phylum Actinobacteria	Weighted mode	15	-0.585465434	0.423570433	0.188561346	-1.415663483	0.244732615	0.556846626	0.24276449	1.277279742	1
ebi-a-GCST90017111	prot-a-1217	Glioma pathogenesis-related protein 1 || id:prot-a-1217	phylum Bacteroidetes	MR Egger	12	0.513901624	0.281174203	0.097542169	-0.037199813	1.065003062	1.671801227	0.9634836	2.900847866	1
ebi-a-GCST90017111	prot-a-1217	Glioma pathogenesis-related protein 1 || id:prot-a-1217	phylum Bacteroidetes	Weighted mode	12	0.503710663	0.247315713	0.066479199	0.018971867	0.98844946	1.654850485	1.019152976	2.687064839	1
ebi-a-GCST90017111	prot-a-1217	Glioma pathogenesis-related protein 1 || id:prot-a-1217	phylum Bacteroidetes	Inverse variance weighted	12	0.162004842	0.139317393	0.244891499	-0.111057249	0.435066932	1.175865934	0.894887516	1.54506647	1
ebi-a-GCST90017111	prot-a-1217	Glioma pathogenesis-related protein 1 || id:prot-a-1217	phylum Bacteroidetes	Weighted median	12	0.132126239	0.186358188	0.478330192	-0.233135809	0.497388287	1.141252381	0.792045999	1.644420902	1
ebi-a-GCST90017111	prot-a-1217	Glioma pathogenesis-related protein 1 || id:prot-a-1217	phylum Bacteroidetes	Simple mode	12	-0.163928369	0.354508249	0.652799126	-0.858764537	0.530907799	0.84880282	0.423685207	1.700475298	1
ebi-a-GCST90017112	prot-a-1217	Glioma pathogenesis-related protein 1 || id:prot-a-1217	phylum Cyanobacteria	Inverse variance weighted	8	0.001399326	0.106037121	0.989470971	-0.206433431	0.209232083	1.001400305	0.813480412	1.232731061	1
ebi-a-GCST90017112	prot-a-1217	Glioma pathogenesis-related protein 1 || id:prot-a-1217	phylum Cyanobacteria	Weighted median	8	-0.049939979	0.137915162	0.717272434	-0.320253697	0.220373739	0.95128652	0.725964838	1.246542525	1
ebi-a-GCST90017112	prot-a-1217	Glioma pathogenesis-related protein 1 || id:prot-a-1217	phylum Cyanobacteria	Weighted mode	8	-0.109059363	0.207101326	0.614740561	-0.514977961	0.296859236	0.896677187	0.597513763	1.34562587	1
ebi-a-GCST90017112	prot-a-1217	Glioma pathogenesis-related protein 1 || id:prot-a-1217	phylum Cyanobacteria	Simple mode	8	-0.130447139	0.206320387	0.547307353	-0.534835098	0.273940819	0.877702888	0.585765876	1.315136969	1
ebi-a-GCST90017112	prot-a-1217	Glioma pathogenesis-related protein 1 || id:prot-a-1217	phylum Cyanobacteria	MR Egger	8	-0.187817657	0.362220851	0.622657232	-0.897770526	0.522135212	0.828765813	0.407477108	1.685622972	1
ebi-a-GCST90017113	prot-a-1217	Glioma pathogenesis-related protein 1 || id:prot-a-1217	phylum Euryarchaeota	Simple mode	12	0.137604703	0.143501982	0.397209396	-0.143659182	0.418868589	1.147521849	0.866182909	1.520240565	1
ebi-a-GCST90017113	prot-a-1217	Glioma pathogenesis-related protein 1 || id:prot-a-1217	phylum Euryarchaeota	Inverse variance weighted	12	0.133204097	0.067576299	0.048704903	0.00075455	0.265653644	1.132483152	1.000754835	1.304283234	1
ebi-a-GCST90017113	prot-a-1217	Glioma pathogenesis-related protein 1 || id:prot-a-1217	phylum Euryarchaeota	Weighted mode	12	0.129514246	0.136594222	0.401409465	-0.13821043	0.397238922	1.138275327	0.870915406	1.487711334	1
ebi-a-GCST90017113	prot-a-1217	Glioma pathogenesis-related protein 1 || id:prot-a-1217	phylum Euryarchaeota	Weighted median	12	0.128585513	0.087341476	0.140962574	-0.042603779	0.299774805	1.137218664	0.958291009	1.34955486	1
ebi-a-GCST90017113	prot-a-1217	Glioma pathogenesis-related protein 1 || id:prot-a-1217	phylum Euryarchaeota	MR Egger	12	-0.132183935	0.295174225	0.663830648	-0.710725416	0.446357545	0.87617982	0.49128768	1.56261007	1
ebi-a-GCST90017114	prot-a-1217	Glioma pathogenesis-related protein 1 || id:prot-a-1217	phylum Firmicutes	Simple mode	17	0.097597981	0.251834989	0.703457971	-0.395998598	0.59119456	1.102519462	0.673007639	1.806144675	1
ebi-a-GCST90017114	prot-a-1217	Glioma pathogenesis-related protein 1 || id:prot-a-1217	phylum Firmicutes	Inverse variance weighted	17	0.006525454	0.1082701	0.951940486	-0.205683942	0.218734849	1.006546791	0.814090336	1.244501252	1
ebi-a-GCST90017114	prot-a-1217	Glioma pathogenesis-related protein 1 || id:prot-a-1217	phylum Firmicutes	Weighted median	17	-0.135714125	0.155436931	0.38260107	-0.440370509	0.16894226	0.873092192	0.643797844	1.18405177	1
ebi-a-GCST90017114	prot-a-1217	Glioma pathogenesis-related protein 1 || id:prot-a-1217	phylum Firmicutes	Weighted mode	17	-0.140942346	0.176899992	0.437268691	-0.48766633	0.205781638	0.868539385	0.614057732	1.22848492	1
ebi-a-GCST90017114	prot-a-1217	Glioma pathogenesis-related protein 1 || id:prot-a-1217	phylum Firmicutes	MR Egger	17	-0.141242521	0.231540088	0.550983302	-0.595061093	0.312576052	0.868278711	0.55152887	1.366941896	1
ebi-a-GCST90017115	prot-a-1217	Glioma pathogenesis-related protein 1 || id:prot-a-1217	phylum Lentisphaerae	Simple mode	9	0.006258003	0.165349568	0.97073698	-0.31782715	0.330343156	1.006277625	0.727728566	1.391445529	1
ebi-a-GCST90017115	prot-a-1217	Glioma pathogenesis-related protein 1 || id:prot-a-1217	phylum Lentisphaerae	Inverse variance weighted	9	0.005905916	0.084319071	0.94415986	-0.159359463	0.171171295	1.00592339	0.852689793	1.186694006	1
ebi-a-GCST90017115	prot-a-1217	Glioma pathogenesis-related protein 1 || id:prot-a-1217	phylum Lentisphaerae	Weighted median	9	-0.023939271	0.112936888	0.832130167	-0.245295572	0.197417029	0.976345	0.782473227	1.218251981	1
ebi-a-GCST90017115	prot-a-1217	Glioma pathogenesis-related protein 1 || id:prot-a-1217	phylum Lentisphaerae	Weighted mode	9	-0.035605366	0.168869946	0.838279848	-0.36659046	0.295379728	0.965021049	0.693093437	1.343636479	1
ebi-a-GCST90017115	prot-a-1217	Glioma pathogenesis-related protein 1 || id:prot-a-1217	phylum Lentisphaerae	MR Egger	9	-0.13948331	0.30819038	0.664538692	-0.743536455	0.464569835	0.86980754	0.475429603	1.591329508	1
ebi-a-GCST90017116	prot-a-1217	Glioma pathogenesis-related protein 1 || id:prot-a-1217	phylum Proteobacteria	Simple mode	12	0.396684721	0.318662855	0.239058271	-0.227894475	1.021263917	1.486887072	0.796208275	2.776702069	1
ebi-a-GCST90017116	prot-a-1217	Glioma pathogenesis-related protein 1 || id:prot-a-1217	phylum Proteobacteria	Weighted mode	12	0.302488922	0.300335332	0.335494344	-0.286168328	0.891146172	1.353222685	0.751136168	2.437922328	1
ebi-a-GCST90017116	prot-a-1217	Glioma pathogenesis-related protein 1 || id:prot-a-1217	phylum Proteobacteria	Inverse variance weighted	12	0.301519651	0.154230975	0.050584528	-0.00077306	0.603812361	1.351911681	0.999227239	1.829078633	1
ebi-a-GCST90017116	prot-a-1217	Glioma pathogenesis-related protein 1 || id:prot-a-1217	phylum Proteobacteria	Weighted median	12	0.249199891	0.201818592	0.216915472	-0.146364549	0.644764331	1.282998468	0.863842733	1.9055379	1
ebi-a-GCST90017116	prot-a-1217	Glioma pathogenesis-related protein 1 || id:prot-a-1217	phylum Proteobacteria	MR Egger	12	-0.04360001	0.476901383	0.928961518	-0.978326721	0.891126701	0.957336806	0.375939625	2.43787486	1
ebi-a-GCST90017117	prot-a-1217	Glioma pathogenesis-related protein 1 || id:prot-a-1217	phylum Tenericutes	Weighted mode	12	0.10287183	0.243656282	0.681012648	-0.374694482	0.580438142	1.108349343	0.68749929	1.786821141	1
ebi-a-GCST90017117	prot-a-1217	Glioma pathogenesis-related protein 1 || id:prot-a-1217	phylum Tenericutes	Simple mode	12	0.100159473	0.233924503	0.676790421	-0.358332553	0.5586515	1.105347177	0.698840635	1.748313309	1
ebi-a-GCST90017117	prot-a-1217	Glioma pathogenesis-related protein 1 || id:prot-a-1217	phylum Tenericutes	Weighted median	12	0.068506642	0.146208506	0.63938816	-0.218062029	0.355075314	1.070907738	0.804075564	1.426288069	1
ebi-a-GCST90017117	prot-a-1217	Glioma pathogenesis-related protein 1 || id:prot-a-1217	phylum Tenericutes	Inverse variance weighted	12	0.02077276	0.111746835	0.852530037	-0.198251037	0.239796557	1.020990015	0.820163936	1.27099055	1
ebi-a-GCST90017117	prot-a-1217	Glioma pathogenesis-related protein 1 || id:prot-a-1217	phylum Tenericutes	MR Egger	12	-0.333157503	0.352538098	0.36691936	-1.024132174	0.357817169	0.71665731	0.359107974	1.43020411	1
ebi-a-GCST90017118	prot-a-1217	Glioma pathogenesis-related protein 1 || id:prot-a-1217	phylum Verrucomicrobia	Simple mode	12	0.364473	0.255632206	0.181689983	-0.136566123	0.865512123	1.439755058	0.872348636	2.376222693	1
ebi-a-GCST90017118	prot-a-1217	Glioma pathogenesis-related protein 1 || id:prot-a-1217	phylum Verrucomicrobia	Weighted mode	12	0.335973883	0.234291664	0.179382576	-0.123237778	0.795185544	1.399302479	0.884053429	2.214851911	1
ebi-a-GCST90017118	prot-a-1217	Glioma pathogenesis-related protein 1 || id:prot-a-1217	phylum Verrucomicrobia	Weighted median	12	0.233493048	0.153576363	0.12841776	-0.067516624	0.53450272	1.263004047	0.934712182	1.706599373	1
ebi-a-GCST90017118	prot-a-1217	Glioma pathogenesis-related protein 1 || id:prot-a-1217	phylum Verrucomicrobia	Inverse variance weighted	12	0.230139114	0.114021741	0.043551781	0.006656501	0.453621726	1.258775111	1.006678705	1.574002481	1
ebi-a-GCST90017118	prot-a-1217	Glioma pathogenesis-related protein 1 || id:prot-a-1217	phylum Verrucomicrobia	MR Egger	12	0.115698186	0.316926923	0.72266728	-0.505478583	0.736874955	1.122656988	0.603216817	2.089395846	1
