# Supplementary material for: Discussion on the relationship between gut microbiota and glioma through Mendelian randomization test based on the brain gut axis
Source: PLoS One. 2024 May 29;19(5):e0304403. doi: 10.1371/journal.pone.0304403 (PMC11135782; doi:10.1371/journal.pone.0304403)
Supplement: S2 File — (CSV) [file pone.0304403.s003.csv]

family.Peptostreptococcaceae
SNP	other_allele.exposure	effect_allele.exposure	beta.exposure	se.exposure	pval.exposure	samplesize.exposure	R2	F
rs61841503	A	G	9.20E-02	1.61E-02	9.80E-09	1.53E+04	2.11E-03	3.25E+01
rs4692811	T	C	6.42E-02	1.27E-02	4.21E-07	1.61E+04	1.59E-03	2.56E+01
rs12377846	A	C	-2.52E-01	5.12E-02	7.26E-07	3.74E+03	6.45E-03	2.42E+01
rs2644627	G	C	-5.59E-02	1.12E-02	6.33E-07	1.61E+04	1.54E-03	2.48E+01
rs9573937	G	A	-6.94E-02	1.43E-02	1.71E-06	1.61E+04	1.46E-03	2.36E+01
rs59987323	T	C	-5.37E-02	1.14E-02	2.70E-06	1.56E+04	1.41E-03	2.20E+01
rs75819860	A	T	1.26E-01	2.68E-02	2.49E-06	1.17E+04	1.89E-03	2.21E+01
rs117020988	T	C	1.82E-01	3.72E-02	1.03E-06	6.83E+03	3.51E-03	2.40E+01
rs1520207	T	C	5.26E-02	1.12E-02	3.17E-06	1.61E+04	1.36E-03	2.18E+01
rs76982728	C	T	1.24E-01	2.67E-02	3.24E-06	1.12E+04	1.93E-03	2.16E+01
rs12986312	G	T	5.72E-02	1.26E-02	5.77E-06	1.60E+04	1.29E-03	2.06E+01
rs10805326	A	G	5.67E-02	1.23E-02	4.03E-06	1.61E+04	1.32E-03	2.13E+01
rs59865771	T	C	-5.74E-02	1.27E-02	7.69E-06	1.60E+04	1.27E-03	2.03E+01
rs1467258	A	G	7.26E-02	1.62E-02	7.90E-06	1.56E+04	1.28E-03	2.00E+01
rs77540684	G	T	1.07E-01	2.46E-02	8.14E-06	1.35E+04	1.40E-03	1.89E+01
rs6721459	G	A	5.10E-02	1.12E-02	5.08E-06	1.61E+04	1.29E-03	2.07E+01
genus.Adlercreutzia
SNP	other_allele.exposure	effect_allele.exposure	beta.exposure	se.exposure	pval.exposure	samplesize.exposure	R2	F
rs7680684	T	C	-8.34E-02	1.69E-02	9.77E-07	8.24E+03	2.95E-03	2.44E+01
rs2147798	G	C	9.23E-02	1.92E-02	1.40E-06	8.24E+03	2.79E-03	2.31E+01
rs80078995	T	A	-1.13E-01	2.33E-02	1.57E-06	8.24E+03	2.87E-03	2.37E+01
rs2717140	T	C	-1.19E-01	2.51E-02	2.05E-06	8.24E+03	2.73E-03	2.25E+01
rs9490822	T	C	-7.35E-02	1.56E-02	2.54E-06	8.24E+03	2.69E-03	2.22E+01
rs6664405	C	T	-9.53E-02	2.11E-02	5.23E-06	8.05E+03	2.53E-03	2.04E+01
rs12522517	T	A	-1.05E-01	2.35E-02	4.41E-06	8.19E+03	2.43E-03	2.00E+01
rs13231526	A	C	1.43E-01	3.12E-02	4.81E-06	8.05E+03	2.62E-03	2.11E+01
rs1046175	G	C	1.13E-01	2.56E-02	6.36E-06	8.05E+03	2.40E-03	1.94E+01
rs55719207	A	G	-6.99E-02	1.58E-02	9.61E-06	8.24E+03	2.37E-03	1.96E+01
rs9915817	C	T	7.49E-02	1.68E-02	8.22E-06	8.24E+03	2.40E-03	1.98E+01
rs11604400	T	C	-1.03E-01	2.35E-02	9.74E-06	8.11E+03	2.35E-03	1.91E+01
genus.Catenibacterium
SNP	other_allele.exposure	effect_allele.exposure	beta.exposure	se.exposure	pval.exposure	samplesize.exposure	R2	F
rs12404911	T	C	1.41E-01	3.04E-02	2.80E-06	3.24E+03	6.57E-03	2.14E+01
rs77285108	A	G	-1.62E-01	3.53E-02	3.63E-06	3.21E+03	6.49E-03	2.09E+01
rs73128290	G	A	1.30E-01	2.85E-02	4.29E-06	3.24E+03	6.38E-03	2.08E+01
rs212393	A	G	-1.35E-01	2.86E-02	3.62E-06	3.24E+03	6.85E-03	2.23E+01
rs7742829	T	C	1.14E-01	2.51E-02	5.61E-06	3.24E+03	6.34E-03	2.06E+01
genus.Coprobacter
SNP	other_allele.exposure	effect_allele.exposure	beta.exposure	se.exposure	pval.exposure	samplesize.exposure	R2	F
rs305411	G	A	1.29E-01	2.65E-02	1.01E-06	6.78E+03	3.51E-03	2.39E+01
rs12684609	C	T	1.01E-01	2.20E-02	6.10E-06	6.36E+03	3.28E-03	2.09E+01
rs3828477	T	G	-9.12E-02	1.96E-02	2.89E-06	6.80E+03	3.19E-03	2.17E+01
rs55672356	A	T	-1.93E-01	4.14E-02	2.74E-06	4.90E+03	4.43E-03	2.18E+01
rs143662916	T	C	2.53E-01	5.40E-02	3.07E-06	3.08E+03	7.08E-03	2.20E+01
rs213863	T	C	-8.87E-02	1.88E-02	2.35E-06	6.80E+03	3.25E-03	2.22E+01
rs72821405	C	T	-1.47E-01	3.20E-02	4.76E-06	6.18E+03	3.42E-03	2.12E+01
rs11532348	T	C	-1.04E-01	2.27E-02	5.71E-06	6.36E+03	3.29E-03	2.10E+01
rs12996055	C	A	9.22E-02	2.09E-02	8.08E-06	6.57E+03	2.94E-03	1.94E+01
rs5011652	C	G	9.00E-02	2.00E-02	5.51E-06	6.78E+03	2.97E-03	2.02E+01
rs74919520	A	G	1.26E-01	2.76E-02	5.76E-06	6.39E+03	3.23E-03	2.07E+01
rs28402691	C	T	1.11E-01	2.51E-02	9.56E-06	6.39E+03	3.03E-03	1.94E+01
rs189356	A	G	7.81E-02	1.72E-02	6.26E-06	6.76E+03	3.04E-03	2.06E+01
rs76001613	G	C	2.16E-01	4.93E-02	9.13E-06	3.39E+03	5.63E-03	1.92E+01
genus.Olsenella
SNP	other_allele.exposure	effect_allele.exposure	beta.exposure	se.exposure	pval.exposure	samplesize.exposure	R2	F
rs62112538	T	C	-1.99E-01	4.07E-02	1.19E-06	3.63E+03	6.57E-03	2.40E+01
rs1035588	G	A	-1.08E-01	2.37E-02	4.86E-06	3.74E+03	5.55E-03	2.08E+01
rs35225860	G	A	-2.24E-01	4.82E-02	3.87E-06	3.63E+03	5.88E-03	2.15E+01
rs72691585	A	C	-2.49E-01	5.21E-02	2.95E-06	3.08E+03	7.38E-03	2.29E+01
rs9460691	A	C	1.20E-01	2.69E-02	7.28E-06	3.74E+03	5.31E-03	1.99E+01
rs17148768	A	G	1.40E-01	2.96E-02	2.20E-06	3.65E+03	6.15E-03	2.26E+01
rs61090148	G	A	-1.05E-01	2.31E-02	6.44E-06	3.74E+03	5.46E-03	2.05E+01
rs7540303	T	C	1.08E-01	2.36E-02	5.32E-06	3.74E+03	5.56E-03	2.09E+01
rs2759329	A	G	-1.11E-01	2.37E-02	3.43E-06	3.74E+03	5.84E-03	2.19E+01
rs6046522	T	C	1.23E-01	2.70E-02	4.48E-06	3.71E+03	5.57E-03	2.07E+01
rs8066522	A	G	-1.07E-01	2.40E-02	9.70E-06	3.74E+03	5.23E-03	1.96E+01
phylum.Verrucomicrobia
SNP	other_allele.exposure	effect_allele.exposure	beta.exposure	se.exposure	pval.exposure	samplesize.exposure	R2	F
rs74542928	C	T	1.16E-01	2.31E-02	4.08E-07	1.17E+04	2.14E-03	2.51E+01
rs11252894	C	A	7.84E-02	1.63E-02	1.11E-06	1.24E+04	1.87E-03	2.32E+01
rs2602429	T	C	7.64E-02	1.53E-02	8.71E-07	1.21E+04	2.04E-03	2.48E+01
rs11729256	C	T	6.97E-02	1.47E-02	2.23E-06	1.24E+04	1.81E-03	2.25E+01
rs45598138	A	C	-1.44E-01	3.05E-02	2.19E-06	9.93E+03	2.23E-03	2.22E+01
rs61779207	A	G	-7.55E-02	1.64E-02	5.28E-06	1.21E+04	1.74E-03	2.11E+01
rs76430504	C	T	-1.18E-01	2.55E-02	3.50E-06	1.16E+04	1.83E-03	2.13E+01
rs9349825	G	A	-6.60E-02	1.44E-02	6.27E-06	1.24E+04	1.70E-03	2.10E+01
rs117107102	G	A	2.04E-01	4.28E-02	2.68E-06	5.07E+03	4.48E-03	2.28E+01
rs3995795	T	C	6.11E-02	1.39E-02	9.72E-06	1.21E+04	1.60E-03	1.94E+01
rs12908520	A	G	5.95E-02	1.28E-02	3.40E-06	1.24E+04	1.74E-03	2.15E+01
rs12512971	C	A	1.71E-01	3.98E-02	9.81E-06	3.92E+03	4.69E-03	1.85E+01
genus.Coprobacter
SNP	other_allele.exposure	effect_allele.exposure	beta.exposure	se.exposure	pval.exposure	samplesize.exposure	R2	F
rs305411	G	A	0.129218	0.026452	1.01E-06	6777	3.51E-03	2.39E+01
rs12684609	C	T	0.100827	0.022037	6.10E-06	6364	3.28E-03	2.09E+01
rs3828477	T	G	-0.09122	0.019569	2.89E-06	6798	3.19E-03	2.17E+01
rs55672356	A	T	-0.19335	0.041381	2.74E-06	4903	4.43E-03	2.18E+01
rs143662916	T	C	0.253264	0.054014	3.07E-06	3083	7.08E-03	2.20E+01
rs213863	T	C	-0.08874	0.018838	2.35E-06	6798	3.25E-03	2.22E+01
rs72821405	C	T	-0.14737	0.031998	4.76E-06	6177	3.42E-03	2.12E+01
rs11532348	T	C	-0.10393	0.022683	5.71E-06	6364	3.29E-03	2.10E+01
rs12996055	C	A	0.092182	0.02094	8.08E-06	6570	2.94E-03	1.94E+01
rs5011652	C	G	0.08996	0.020001	5.51E-06	6783	2.97E-03	2.02E+01
rs74919520	A	G	0.125703	0.02763	5.76E-06	6387	3.23E-03	2.07E+01
rs28402691	C	T	0.110695	0.02512	9.56E-06	6387	3.03E-03	1.94E+01
rs189356	A	G	0.078113	0.017192	6.26E-06	6763	3.04E-03	2.06E+01
rs76001613	G	C	0.21591	0.049302	9.13E-06	3385	5.63E-03	1.92E+01
genus.Adlercreutzia
SNP	other_allele.exposure	effect_allele.exposure	beta.exposure	se.exposure	pval.exposure	samplesize.exposure	R2	F
rs7680684	T	C	-0.08338	0.01689	9.77E-07	8243	2.95E-03	2.44E+01
rs2147798	G	C	0.092296	0.019212	1.40E-06	8243	2.79E-03	2.31E+01
rs80078995	T	A	-0.11324	0.023259	1.57E-06	8243	2.87E-03	2.37E+01
rs2717140	T	C	-0.11923	0.025108	2.05E-06	8243	2.73E-03	2.25E+01
rs9490822	T	C	-0.07345	0.015579	2.54E-06	8243	2.69E-03	2.22E+01
rs6664405	C	T	-0.09531	0.021075	5.23E-06	8051	2.53E-03	2.04E+01
rs12522517	T	A	-0.10488	0.023469	4.41E-06	8187	2.43E-03	2.00E+01
rs13231526	A	C	0.143237	0.031165	4.81E-06	8051	2.62E-03	2.11E+01
rs1046175	G	C	0.112758	0.025599	6.36E-06	8051	2.40E-03	1.94E+01
rs55719207	A	G	-0.06992	0.015804	9.61E-06	8243	2.37E-03	1.96E+01
rs9915817	C	T	0.074922	0.016833	8.22E-06	8243	2.40E-03	1.98E+01
rs11604400	T	C	-0.10252	0.023483	9.74E-06	8107	2.35E-03	1.91E+01
