# Supplementary material for: Discussion on the relationship between gut microbiota and glioma through Mendelian randomization test based on the brain gut axis
Source: PLoS One. 2024 May 29;19(5):e0304403. doi: 10.1371/journal.pone.0304403 (PMC11135782; doi:10.1371/journal.pone.0304403)
Supplement: S3 File — (CSV) [file pone.0304403.s004.csv]

exposure	outcome	method	nsnp	pval	or	or_lci95	or_uci95	Heterogeneity.p-Value	Pleiotropy.p-Value	egger_intercept
family.Peptostreptococcaceae	Glioma pathogenesis-related protein	MR Egger	15	0.525	0.858	0.542	1.358		0.345	-0.017
		Weighted median	15	0.086	0.775	0.581	1.036
		IVW	15	0.001	0.699	0.569	0.858	0.982
		Simple mode	15	0.232	0.757	0.489	1.171
		Weighted mode	15	0.248	0.794	0.546	1.155
genus.Adlercreutzia	Glioma pathogenesis-related protein	MR Egger	12	0.058	2.828	1.087	7.357		0.118	-0.077
		Weighted median	12	0.324	1.153	0.868	1.531
		IVW	12	0.034	1.251	1.016	1.537	0.351
		Simple mode	12	0.781	1.078	0.639	1.821
		Weighted mode	12	0.824	1.055	0.662	1.681
genus.Catenibacterium	Glioma pathogenesis-related protein	MR Egger	5	0.833	1.217	0.225	6.568		0.975	0.004
		Weighted median	5	0.144	1.207	0.946	1.541
		IVW	5	0.018	1.253	1.039	1.511	0.819
		Simple mode	5	0.346	1.177	0.869	1.593
		Weighted mode	5	0.385	1.174	0.847	1.627
genus.Coprobacter	Glioma pathogenesis-related protein	MR Egger	14	0.111	1.468	0.948	2.273		0.297	-0.028
		Weighted median	14	0.025	1.269	1.029	1.564
		IVW	14	0.041	1.168	1.005	1.357	0.502
		Simple mode	14	0.158	1.311	0.919	1.871
		Weighted mode	14	0.115	1.285	0.96	1.722
genus.Olsenella	Glioma pathogenesis-related protein	MR Egger	11	0.801	1.077	0.612	1.897		0.444	-0.03
		Weighted median	11	0.553	0.941	0.769	1.154
		IVW	11	0.048	0.862	0.745	0.998	0.358
		Simple mode	11	0.841	0.969	0.709	1.327
		Weighted mode	11	0.831	0.967	0.723	1.293
phylum.Verrucomicrobia	Glioma pathogenesis-related protein	MR Egger	12	0.722	1.226	0.603	2.089		0.333	-0.019
		Weighted median	12	0.129	1.263	0.934	1.707
		IVW	12	0.043	1.258	1.001	1.574	0.971
		Simple mode	12	0.181	1.439	0.871	2.381
		Weighted mode	12	0.179	1.399	0.891	2.197
genus Prevotella7	Glioma pathogenesis-related protein	MR Egger	11	0.692	1.178	0.537	2.179		0.968	-0.002
		Weighted median	11	0.038	1.211	1.005	1.461
		IVW	11	0.029	1.159	1.016	1.321	0.608
		Simple mode	11	0.123	1.329	0.969	1.821
		Weighted mode	11	0.121	1.328	0.959	1.842
phylum Euryarchaeota	Glioma pathogenesis-related protein	MR Egger	12	0.664	0.876	0.491	1.562		0.377	0.038
		Weighted median	12	0.141	1.137	0.958	1.349
		IVW	12	0.049	1.132	1.001	1.304	0.664
		Simple mode	12	0.397	1.147	0.867	1.521
		Weighted mode	12	0.401	1.138	0.871	1.487
